# Supplementary material for: Factors shaping the abundance and diversity of the gut archaeome across the animal kingdom
Source: Nat Commun. 2022 Jun 10;13:3358. doi: 10.1038/s41467-022-31038-4 (PMC9187648; doi:10.1038/s41467-022-31038-4)
Supplement: Supplementary file 4 — Supplementary data 1 [file 41467_2022_31038_MOESM4_ESM.xlsx]

## Sheet: Metadata
Sample metadata																													qPCR data								Archaea specific 16S rRNA gene amplicon sequencing
Sample	Class	Order	Family	Species	Common name	GBIF_ID	Location collected	Average body mass (g)	Intestinal tract type	Captive / wild	Flight status	Stool / gut content	Mean retention time (h)	Primary diet	Fibre content (g crude fibre / kg dry matter)	ET.Diet.Fruit	ET.Diet.Inv	ET.Diet.Nect	ET.Diet.PlantO	ET.Diet.Scav	ET.Diet.Seed	ET.Diet.Vect	ET.Diet.Vend	ET.Diet.Vfish	ET.Diet.Vunk	Diet.Meat	DNA concentration (ng/g feces)	Bacterial 16S rRNA gene / gDNA concentration ratio	Bacteria (16S rRNA gene copies/g)	Archaea average (16S rRNA gene copies/g)	Arc/Bac ratio	Methanobacteriales (16S rRNA gene copies/g)	Methanomassiliicoccales (16S rRNA gene copies/g)	Methanomicrobiales (16S rRNA gene copies/g)	Methanimicrococcus (16S rRNA gene copies/g)	Thaumarchaeota (16S rRNA gene copies/g)	Observed archaeal richness (ASVs nbr), rarefied 250 reads	Number of reads, filtered >5 only, archaeal sequencing	Methanobrevibacter	Methanosphaera	Methanobacterium	Methanobacteriaceae	Methanothermobacter	Methanomethylophilaceae	Methanomassiliicoccaceae	Other Thermoplasmatales	Methanimicrococcus	Methanosarcina	Methanosaeta
1	Mollusca	Gastropoda	Helicidae	Cepaea hortensis	White-lipped snail	2294279	France: Billom	45	-	Wild	Flightless	Stool	-	Herbivorous	-	0	0	0	0	0	0	0	0	0	0	0	12578.3	ok	1.48932e+09	-	-	-	-	-	-	95785	27	7187	-	-	-	-	-	-	-	-	-	-	-
2	Mollusca	Gastropoda	Helicidae	Cepaea nemoralis	Grove snail	2294280	France: Billom	45	-	Wild	Flightless	Stool	-	Herbivorous	-	-	-	-	-	-	-	-	-	-	-	-	8869.23	ok	1.17631e+09	-	-	-	-	-	-	187830	27	8710	-	-	-	-	-	-	-	-	-	-	-
3	Mollusca	Gastropoda	Helicidae	Helix pomatia	Roman snail	2294287	France: Billom	45	-	Wild	Flightless	Stool	-	Herbivorous	-	-	-	-	-	-	-	-	-	-	-	-	13397.9	ok	8.73392e+09	590505	6.76105e-05	-	-	-	-	308791	14	12653	-	-	-	-	-	-	-	-	-	-	-
4	Mollusca	Gastropoda	Helicidae	Helix pomatia	Roman snail	2294287	France: Billom	45	-	Wild	Flightless	Stool	-	Herbivorous	-	0	0	0	0	0	0	0	0	0	0	0	13069.6	ok	4.91614e+08	-	-	-	-	-	-	959686	9	16669	-	-	-	-	-	-	-	-	-	-	-
5	Mollusca	Gastropoda	Helicidae	Helix aspersa	Garden snail	5190508	France: Billom	45	-	Wild	Flightless	Stool	-	Herbivorous	-	0	0	0	0	0	0	0	0	0	0	0	7579.5	ok	3.39145e+09	146774	4.32776e-05	-	-	-	-	-	22	9750	-	-	-	-	-	-	-	-	-	-	-
6	Mollusca	Gastropoda	Helicidae	Helix aspersa	Garden snail	5190508	France: Billom	45	-	Wild	Flightless	Stool	-	Herbivorous	-	-	-	-	-	-	-	-	-	-	-	-	10546.3	ok	3.19227e+08	197494	0.000618663	-	-	-	-	43131.7	26	10361	-	-	-	-	-	-	-	-	-	-	-
8	Mollusca	Gastropoda	Helicidae	Cepaea nemoralis	Grove snail	2294280	France: Billom	45	-	Wild	Flightless	Stool	-	Herbivorous	-	-	-	-	-	-	-	-	-	-	-	-	7701.66	ok	1.30667e+09	-	-	-	-	-	-	-	17	10461	-	-	-	-	-	-	-	-	-	-	-
9	Mollusca	Gastropoda	Helicidae	Helix pomatia	Roman snail	2294287	France: Billom	45	-	Wild	Flightless	Stool	-	Herbivorous	-	-	-	-	-	-	-	-	-	-	-	-	8808.94	ok	2.06477e+09	289457	0.000140188	-	-	-	-	494539	28	8287	-	-	-	-	-	-	-	-	-	-	-
10	Mollusca	Gastropoda	Helicidae	Helix aspersa	Garden snail	5190508	France: Billom	45	-	Wild	Flightless	Stool	-	Herbivorous	-	-	-	-	-	-	-	-	-	-	-	-	8414.55	ok	3.31431e+09	210610	6.35457e-05	-	-	-	-	365240	28	9800	-	-	-	-	-	-	-	-	-	-	-
11	Mollusca	Gastropoda	Arionidae	Arion rufus	Large red slug	2294103	France: Billom	30	-	Wild	Flightless	Stool	-	Scavenger	-	0	0	0	10	90	0	0	0	0	0	0	24188.9	ok	4.40679e+09	-	-	-	-	-	-	-	-	-	-	-	-	-	-	-	-	-	-	-	-
13	Mollusca	Gastropoda	Helicidae	Cepaea nemoralis	Grove snail	2294280	France: Billom	45	-	Wild	Flightless	Stool	-	Herbivorous	-	0	0	0	0	0	0	0	0	0	0	0	37656.2	ok	4.09351e+09	-	-	-	-	-	-	-	< rarefaction	20	-	-	-	-	-	-	-	-	-	-	-
14	Mollusca	Gastropoda	Helicidae	Helix pomatia	Roman snail	2294287	France: Billom	45	-	Wild	Flightless	Stool	-	Herbivorous	-	-	-	-	-	-	-	-	-	-	-	-	24547.4	ok	5.48156e+09	421525	7.68987e-05	-	-	-	-	486310	22	6876	-	-	-	-	-	-	-	-	-	0.00232693	-
15	Mollusca	Gastropoda	Helicidae	Helix aspersa	Garden snail	5858758	France: Billom	45	-	Wild	Flightless	Stool	-	Herbivorous	-	0	0	0	100	0	0	0	0	0	0	0	24032.1	ok	6.24401e+09	-	-	-	-	-	-	-	-	-	-	-	-	-	-	-	-	-	-	-	-
16	Mollusca	Gastropoda	Limacidae	Mastus sitiensis	Leopard slug	9027425	France: Billom	30	-	Wild	Flightless	Stool	-	Herbivorous	-	0	0	0	0	0	0	0	0	0	0	0	56875.4	ok	8.41542e+09	316673	3.76301e-05	-	-	-	-	119081	14	858	-	-	-	-	-	-	-	-	-	-	-
17	Mollusca	Gastropoda	Arionidae	Arion rufus	Large red slug	7875394	France: Billom	30	-	Wild	Flightless	Stool	-	Herbivorous	-	0	0	0	0	0	0	0	0	0	0	0	12692.5	ok	5.24759e+09	-	-	-	-	-	-	68803.9	19	3618	-	-	-	-	-	-	-	-	-	-	-
18	Insecta	Phasmatodea	Phasmatidae	Achrioptera fallax	Stick insect	1412411	France: Parc zoologique de Paris	-	-	Captive	Flightless	Stool	-	PlantFruit	-	50	0	0	50	0	0	0	0	0	0	0	10727.9	ok	3.54509e+09	-	-	-	-	-	-	-	-	-	-	-	-	-	-	-	-	-	-	-	-
19	Amphibia	Anura	Microhylidae	Dyscophus antongilii	Tomato frog	5216573	France: Parc zoologique de Paris	230	-	Captive	Flightless	Stool	-	Invertebrate	-	0	0	0	0	0	0	0	0	0	0	0	8769.97	ok	3.18296e+09	313227	9.84074e-05	-	-	-	-	-	29	4296	-	-	-	-	-	-	-	-	-	-	-
20	Reptilia	Squamata	Colubridae	Natrix natrix	Grass snake	6161347	France: Parc zoologique de Paris	94	-	Captive	Flightless	Stool	72	Carnivorous	-	0	0	0	0	0	0	0	0	0	0	0	49904.8	ok	1.09209e+10	-	-	-	-	-	-	-	30	5796	-	-	-	-	-	-	-	-	-	-	-
21	Reptilia	Squamata	Viperidae	Vipera berus	Common european viper	5960862	France: Parc zoologique de Paris	180	-	Captive	Flightless	Stool	-	Carnivorous	-	0	0	0	0	0	0	50	50	0	0	100	2239.69	ok	1.21967e+09	-	-	-	-	-	-	-	-	-	-	-	-	-	-	-	-	-	-	-	-
22	Amphibia	Urodela	Salamandridae	Ichthyosaura alpestris	Alpine newt	2431783	France: Parc zoologique de Paris	10.6	-	Captive	Flightless	Stool	-	Carnivorous	-	-	-	-	-	-	-	-	-	-	-	-	7752.66	ok	1.37533e+09	296295	0.000215435	-	-	-	-	-	-	-	-	-	-	-	-	-	-	-	-	-	-
23	Reptilia	Squamata	Chamaeleonidae	Chamaeleo chamaeleon	Mediterranean chameleon	2449051	France: Parc zoologique de Paris	140	-	Captive	Flightless	Stool	-	Invertebrate	-	-	-	-	-	-	-	-	-	-	-	-	22402.4	ok	4.48059e+09	9.76821e+07	0.0218012	-	-	1.05627e+08	2.1656e+06	223658	4	10530	-	-	-	-	-	-	-	-	0.249763	-	-
24	Amphibia	Urodela	Salamandridae	Ichthyosaura alpestris	Alpine newt	2431783	France: Parc zoologique de Paris	10.6	-	Captive	Flightless	Stool	-	Carnivorous	-	0	0	0	0	0	0	0	0	0	0	0	7311.88	ok	8.23735e+08	-	-	-	-	-	-	227515	2	934	-	-	0.311563	-	-	-	-	-	-	-	-
25	Amphibia	Anura	Alytidae	Alytes muletensis	Majorcan midwife toad	2426609	France: Parc zoologique de Paris	19	-	Captive	Flightless	Stool	-	Invertebrate	-	-	-	-	-	-	-	-	-	-	-	-	1896.54	-	-	-	-	-	-	-	-	-	-	-	-	-	-	-	-	-	-	-	-	-	-
26	Insecta	Coleoptera	Scarabaeidae	Onthophagus crinitus	Hercules beetle	1089650	France: Parc zoologique de Paris	120	-	Captive	Flightless	Stool	-	Herbivorous	-	-	-	-	-	-	-	-	-	-	-	-	2122.29	-	-	-	-	-	-	-	-	-	-	-	-	-	-	-	-	-	-	-	-	-	-
27	Insecta	Coleoptera	Scarabaeidae	Onthophagus crinitus	Hercules beetle	1089650	France: Parc zoologique de Paris	120	-	Captive	Flightless	Stool	-	Herbivorous	-	0	0	0	0	0	0	0	0	0	0	0	3729.28	-	-	-	-	-	-	-	-	-	18	1409	-	-	-	-	-	-	-	-	-	-	-
28	Reptilia	Squamata	Chamaeleonidae	Chamaeleo chamaeleon	Mediterranean chameleon	2449051	France: Parc zoologique de Paris	140	-	Captive	Flightless	Stool	-	Invertebrate	-	0	0	0	0	0	0	0	0	0	0	0	36257	Low	1.4123e+09	-	-	-	-	-	92603.3	-	4	14714	-	-	-	-	-	-	-	-	1	-	-
29	Mammalia	Carnivora	Felidae	Lynx lynx	Lynx	2435240	France: Parc zoologique de Paris	18000	-	Captive	Flightless	Stool	-	Carnivorous	4	0	0	0	0	0	0	0	100	0	0	100	3429.86	ok	8.20865e+08	-	-	-	-	-	-	-	-	-	-	-	-	-	-	-	-	-	-	-	-
30	Mammalia	Carnivora	Mustelidae	Gulo gulo	Wolverine	5219073	France: Parc zoologique de Paris	15000	-	Captive	Flightless	Stool	-	Carnivorous	51	-	-	-	-	-	-	-	-	-	-	-	1091.5	-	-	-	-	-	-	-	-	-	-	-	-	-	-	-	-	-	-	-	-	-	-
31	Mammalia	Carnivora	Mustelidae	Lutra lutra	Common otter	2433753	France: Parc zoologique de Paris	8785.14	-	Captive	Flightless	Stool	-	Carnivorous	15	0	30	0	0	0	0	30	10	30	0	70	1818.52	ok	898176545	-	-	-	-	-	-	-	2	899	-	-	-	-	-	-	-	-	-	-	-
32	Mammalia	Carnivora	Mustelidae	Lutra lutra	Common otter	2433753	France: Parc zoologique de Paris	8785.14	-	Captive	Flightless	Stool	-	Carnivorous	15	-	-	-	-	-	-	-	-	-	-	-	2354.7	-	-	-	-	-	-	-	-	-	-	-	-	-	-	-	-	-	-	-	-	-	-
33	Aves	Anseriformes	Anhimidae	Chauna torquata	Southern screamer	5959222	France: Parc zoologique de Paris	4400	-	Captive	Flighted	Stool	-	PlantSeed	-	-	-	-	-	-	-	-	-	-	-	-	1088.38	-	-	-	-	-	-	-	-	-	-	-	-	-	-	-	-	-	-	-	-	-	-
34	Aves	Rheiformes	Rheidae	Rhea americana	Greater rhea	2495165	France: Parc zoologique de Paris	23000	-	Captive	Flightless	Stool	11.8	Omnivorous	-	20	20	0	20	0	20	10	10	0	0	20	5260.17	Low	280013	-	-	-	-	-	-	-	5	16516	0.999697	-	-	-	-	-	-	-	-	-	-
35	Mammalia	Artiodactyla	Cervidae	Pudu puda	Pudu	2440911	France: Parc zoologique de Paris	9749.9	ruminant_foregut_fermenter	Captive	Flightless	Stool	29.9	Herbivorous	153	-	-	-	-	-	-	-	-	-	-	-	8289.24	Low	236782	-	-	-	-	-	-	-	-	-	-	-	-	-	-	-	-	-	-	-	-
36	Mammalia	Rodentia	Caviidae	Dolichotis patagonum	Patagonian Cavy	2437619	France: Parc zoologique de Paris	8000	caecum_fermenter	Captive	Flightless	Stool	13.6124	Herbivorous	343	0	0	0	100	0	0	0	0	0	0	0	25339.6	ok	3.32111e+09	1.80188e+07	0.00542554	2.42299e+07	-	-	282146	260156	11	18546	0.933193	-	-	-	-	-	-	-	0.0390381	-	-
37	Mammalia	Artiodactyla	Camelidae	Vicugna vicugna	Vicuna	5220192	France: Parc zoologique de Paris	35000	-	Captive	Flightless	Stool	40	Herbivorous	275	0	0	0	100	0	0	0	0	0	0	0	7076.31	Low	9.54427e+06	-	-	-	-	-	-	-	-	-	-	-	-	-	-	-	-	-	-	-	-
38	Mammalia	Artiodactyla	Camelidae	Lama glama	Llama	5220190	France: Parc zoologique de Paris	142500	ruminant_foregut_fermenter	Captive	Flightless	Stool	45.438	Herbivorous	275	0	0	0	100	0	0	0	0	0	0	0	10754.2	Low	2.28176e+07	215675	0.00945211	109891	-	-	-	-	22	16800	0.967619	0.0158333	-	0.0101786	-	0.00636905	-	-	-	-	-
39	Aves	Rheiformes	Rheidae	Pterocnemia pennata	Lesser rhea	2495158	France: Parc zoologique de Paris	23900	-	Captive	Flightless	Stool	-	PlantSeed	-	0	20	0	40	0	30	0	0	0	10	10	9252.05	ok	4.62571e+09	1.89409e+06	0.000409471	1.02503e+06	1.07139e+06	-	-	209186	13	18064	0.630204	-	-	-	-	0.367194	-	-	0.00149469	-	-
40	Aves	Sphenisciformes	Spheniscidae	Spheniscus humboldti	Humboldt penguin	5229386	France: Parc zoologique de Paris	4366.39	-	Captive	Flighted	Stool	17	Carnivorous	-	0	30	0	0	0	0	0	0	70	0	70	1264.48	Low	358306	-	-	-	-	-	-	-	2	28746	-	0.999861	-	-	-	-	-	-	-	-	-
41	Mammalia	Artiodactyla	Bovidae	Kobus leche	Red leche	5220162	France: Parc zoologique de Paris	110749	ruminant_foregut_fermenter	Captive	Flightless	Stool	-	Herbivorous	275	0	0	0	100	0	0	0	0	0	0	0	19191.1	ok	1.01771e+10	2.24705e+07	0.00220794	3.49351e+07	3.72013e+06	-	-	1.02938e+06	34	14947	0.856025	0.12832	-	-	-	0.0152539	-	-	-	-	-
42	Mammalia	Perissodactyla	Equidae	Equus grevyi	Grevy's zebra	2440894	France: Parc zoologique de Paris	380000	colon_fermenter	Captive	Flightless	Stool	42	Herbivorous	343	0	0	0	100	0	0	0	0	0	0	0	21200.8	ok	6.03021e+09	2.47754e+07	0.00410855	1.07928e+07	7.1787e+06	3.21484e+07	578659	118667	45	20101	0.203771	-	-	-	-	0.129446	-	-	0.0197503	-	-
43	Mammalia	Perissodactyla	Equidae	Equus grevyi	Grevy's zebra	2440894	France: Parc zoologique de Paris	380000	colon_fermenter	Captive	Flightless	Stool	42	Herbivorous	343	-	-	-	-	-	-	-	-	-	-	-	18552.5	ok	5.23869e+09	5.4327e+07	0.0103703	4.60252e+06	1.45601e+07	8.0017e+07	1.22307e+06	256441	47	16679	0.095929	-	-	-	-	0.159002	-	-	0.0414893	-	-
44	Mammalia	Perissodactyla	Rhinocerotidae	Ceratotherium simum	White rhinoceros	2440880	France: Parc zoologique de Paris	2.94999e+06	colon_fermenter	Captive	Flightless	Stool	62	Herbivorous	343	-	-	-	-	-	-	-	-	-	-	-	24771.3	ok	5.28865e+09	1.4698e+07	0.00277916	2.49678e+06	496362	-	137366	-	15	21375	0.614082	-	-	-	-	0.0344795	-	-	-	-	-
45	Mammalia	Perissodactyla	Rhinocerotidae	Ceratotherium simum	White rhinoceros	2440880	France: Parc zoologique de Paris	2.94999e+06	colon_fermenter	Captive	Flightless	Stool	62	Herbivorous	343	0	0	0	100	0	0	0	0	0	0	0	15497.3	ok	4.04151e+09	8.32188e+06	0.0020591	2.50408e+06	913675	-	-	75144.5	24	17842	0.515301	-	-	-	-	0.116243	-	-	0.0056608	-	-
46	Mammalia	Artiodactyla	Bovidae	Addax nasomaculatus	White antelope	2441101	France: Parc zoologique de Paris	70000.3	ruminant_foregut_fermenter	Captive	Flightless	Stool	59	Herbivorous	-	0	0	0	100	0	0	0	0	0	0	0	21145	ok	2.08214e+09	2.5039e+07	0.0120256	2.711e+07	2.53539e+06	-	-	104545	34	15806	0.754271	0.0905985	-	-	-	0.154372	-	-	-	-	-
47	Reptilia	Crocodilia	Alligatoridae	Paleosuchus palpebrosus	Dwarf caiman	2441396	France: Parc zoologique de Paris	7000	-	Captive	Flightless	Stool	162	Carnivorous	-	0	0	0	0	0	0	50	0	50	0	100	20236.8	ok	7.6265e+09	-	-	-	-	-	-	-	-	-	-	-	-	-	-	-	-	-	-	-	-
48	Mammalia	Perissodactyla	Tapiridae	Tapirus terrestris	Brazilian tapir	2440898	France: Parc zoologique de Paris	207501	colon_fermenter	Captive	Flightless	Stool	46	Herbivorous	153	0	0	0	100	0	0	0	0	0	0	0	5903.91	ok	1.73579e+09	6.26949e+07	0.0361189	6.79529e+06	-	2.11864e+08	-	96026.5	6	20018	0.0640923	0.0678389	-	-	-	-	-	-	-	-	-
49	Reptilia	Squamata	Boidae	Boa constrictor	Boa constrictor	2464899	France: Parc zoologique de Paris	10000	-	Captive	Flightless	Stool	-	Carnivorous	-	0	0	0	0	0	0	0	0	0	0	0	14151.5	ok	5.89249e+09	1.23298e+08	0.0209246	-	7.36107e+06	7.49451e+07	4.43319e+07	152111	5	26082	-	-	-	-	-	0.115252	0.00314393	-	0.262672	-	-
50	Mammalia	Primates	Callitrichidae	Leontopithecus chrysomelas	Golden-headed lion tamarin	2436481	France: Parc zoologique de Paris	572.8	caecum_fermenter	Captive	Flightless	Stool	4.6	Fruit.Invert	-	50	50	0	0	0	0	0	0	0	0	0	38443.3	ok	5.94789e+09	-	-	-	-	-	-	-	19	16478	-	-	0.00206336	-	0.0453939	-	-	-	-	0.151353	-
51	Mammalia	Carnivora	Canidae	Speothos venaticus	Bush dog	2434444	France: Parc zoologique de Paris	5999.98	-	Captive	Flightless	Stool	-	Carnivorous	51	0	0	0	0	0	0	0	100	0	0	100	6455.71	ok	1.54709e+09	-	-	-	1.17907e+07	-	-	300171	32	8606	-	-	-	-	-	-	-	-	-	0.00244016	-
52	Mammalia	Primates	Pitheciidae	Pithecia pithecia	White-faced saki	2436373	France: Parc zoologique de Paris	1375.5	colon_fermenter	Captive	Flightless	Stool	15	Omnivorous	110	30	0	10	30	0	0	0	30	0	0	30	52125.9	ok	2.35744e+10	7.20806e+07	0.00305758	7.40872e+07	2.11436e+07	-	-	518567	13	16498	0.596072	0.21542	-	-	-	0.188265	-	-	-	-	-
53	Reptilia	Testudines	Testudinidae	Testudo hermanni	Hermann's tortoise	2441454	France: Parc zoologique de Paris	2500	-	Captive	Flightless	Stool	145	Herbivorous	-	0	10	0	90	0	0	0	0	0	0	0	9042.24	ok	1.99737e+09	4.48499e+07	0.0224544	5.26016e+07	2.45648e+06	-	-	80416	7	15707	0.552493	0.382887	-	-	-	0.0646209	-	-	-	-	-
54	Mammalia	Artiodactyla	Tayassuidae	Catagonus wagneri	Chacoan peccary	2440998	France: Parc zoologique de Paris	35566.4	-	Captive	Flightless	Stool	-	Herbivorous	-	0	0	0	70	0	30	0	0	0	0	0	8804.28	ok	2.45296e+09	2.84418e+07	0.0115949	3.14028e+07	5.31341e+06	-	-	57332.3	15	12806	0.293378	0.148993	0.244261	0.00124941	-	0.186709	-	0.00421677	-	-	-
55	Mammalia	Carnivora	Felidae	Panthera onca	Jaguar	5219426	France: Parc zoologique de Paris	96000	colon_fermenter	Captive	Flightless	Stool	43	Carnivorous	4	-	-	-	-	-	-	-	-	-	-	-	13917.6	ok	6.97487e+09	8.74521e+06	0.00125382	8.34663e+06	6.82328e+06	-	-	124164	8	14548	0.584616	0.113555	-	-	-	0.301828	-	-	-	-	-
56	Mammalia	Rodentia	Caviidae	Hydrochoerus hydrochaeris	Capybara	5786666	France: Parc zoologique de Paris	48144.9	caecum_fermenter	Captive	Flightless	Stool	21.8	Herbivorous	207	10	0	0	90	0	0	0	0	0	0	0	8284.94	ok	3.77785e+09	-	-	-	-	-	-	-	4	6110	-	-	-	-	-	-	-	-	-	-	-
57	Mammalia	Primates	Aotidae	Aotus lemurinus	Night Monkey	5219591	France: Parc zoologique de Paris	872.99	-	Captive	Flightless	Stool	-	Omnivorous	-	20	20	10	20	0	20	0	0	0	10	10	8452.5	ok	4.68258e+08	2.42252e+07	0.0517348	1.93617e+07	990332	4.1054e+06	-	-	18	19654	-	0.05607	0.715732	0.0492521	-	0.0251857	-	-	-	-	-
58	Reptilia	Squamata	Colubridae	Natrix maura	Viperine snake	6161340	France: Parc zoologique de Paris	5000	-	Captive	Flightless	Stool	-	Carnivorous	-	0	0	0	0	0	0	0	0	0	0	0	32898.4	ok	9.33813e+09	1.94337e+07	0.00208111	4.72074e+07	8.76061e+06	-	-	814792	18	15261	0.77531	0.0199201	-	-	-	0.20477	-	-	-	-	-
59	Reptilia	Squamata	Lacertidae	Timon lepidus	Ocellated lizard	2468542	France: Parc zoologique de Paris	500	-	Captive	Flightless	Stool	-	Invertebrate	-	0	0	0	0	0	0	0	0	0	0	0	36059.5	ok	9.25044e+09	1.53111e+07	0.00165518	2.67492e+07	2.15202e+06	-	-	283440	5	18509	0.769085	0.170025	-	-	-	0.0607812	-	-	-	-	-
60	Amphibia	Anura	Dendrobatidae	Oophaga sylvatica	Diablito frog	2429139	France: Parc zoologique de Paris	5	-	Captive	Flightless	Stool	-	Invertebrate	-	0	0	0	0	0	0	0	0	0	0	0	23935.7	ok	1.27919e+10	6.00958e+06	0.000469797	-	5.09125e+06	-	-	260371	9	21581	-	-	-	-	-	1	-	-	-	-	-
61	Amphibia	Anura	Dendrobatidae	Dendrobates tinctorius	Dyeing dart frog	9724339	France: Parc zoologique de Paris	28	-	Captive	Flightless	Stool	-	Invertebrate	-	0	100	0	0	0	0	0	0	0	0	0	8007.37	ok	5.06017e+09	140083	2.76835e-05	-	-	-	-	149103	-	-	-	-	-	-	-	-	-	-	-	-	-
62	Amphibia	Urodela	Salmonidae	Triturus cristatus	Crested newt	2431885	France: Parc zoologique de Paris	6	-	Captive	Flightless	Stool	-	Carnivorous	-	0	0	0	0	0	0	0	0	0	0	0	41944.8	ok	1.41361e+10	232927	1.64774e-05	-	-	-	-	116655	11	14590	0.658876	0.0544208	-	-	-	-	-	-	-	-	-
63	Amphibia	Anura	Hylidae	Hyla arborea	European tree frog	2427573	France: Parc zoologique de Paris	7	-	Captive	Flightless	Stool	-	Invertebrate	-	NA	NA	NA	NA	NA	NA	NA	NA	NA	NA	NA	10081.7	ok	4.14615e+08	-	-	-	-	-	-	-	-	-	-	-	-	-	-	-	-	-	-	-	-
64	Reptilia	Testudines	Testudinidae	Astrochelys radiata	Radiated Tortoise	2441666	France: Parc zoologique de Paris	10000	-	Captive	Flightless	Stool	-	Herbivorous	-	10	0	0	90	0	0	0	0	0	0	0	14288.6	ok	3.59994e+09	836433	0.000232346	-	-	-	-	380430	12	23299	-	-	-	-	-	-	-	-	-	-	-
65	Aves	Coraciiformes	Coraciidae	Coracias garrulus	European Roller	2475365	France: Parc zoologique de Paris	150	-	Captive	Flighted	Stool	-	Invertebrate	-	0	90	0	0	0	0	0	0	0	10	10	20973.3	ok	6.64282e+09	1.28487e+06	0.000193422	-	-	-	-	140831	-	-	-	-	-	-	-	-	-	-	-	-	-
66	Aves	Phoenicopteriformes	Phoenicopteridae	Phoenicopterus roseus	Greater flamingo	4352332	France: Parc zoologique de Paris	2000	-	Captive	Flighted	Stool	-	Omnivorous	-	-	-	-	-	-	-	-	-	-	-	-	17064.8	ok	5.39035e+09	1.22308e+06	0.000226901	-	-	-	518692	51314.2	-	-	-	-	-	-	-	-	-	-	-	-	-
68	Aves	Accipitriformes	Accipitridae	Gyps fulvus	Griffon vulture	2480389	France: Parc zoologique de Paris	6200	-	Captive	Flighted	Stool	-	Diet.Scav	-	0	0	0	0	100	0	0	0	0	0	0	21960	ok	1.51646e+10	1.32827e+06	8.759e-05	-	-	-	525443	76456.4	-	-	-	-	-	-	-	-	-	-	-	-	-
69	Aves	Piciformes	Ramphastidae	Ramphastos toco	Common toucan	2478765	France: Parc zoologique de Paris	620	-	Captive	Flighted	Stool	-	FruitNect	-	-	-	-	-	-	-	-	-	-	-	-	789.933	ok	1.61538e+08	-	-	-	-	-	-	-	-	-	-	-	-	-	-	-	-	-	-	-	-
70	Mammalia	Sirenia	Trichechidae	Trichechus manatus	American manatee	2435296	France: Parc zoologique de Paris	433333	-	Captive	Flightless	Stool	147	Herbivorous	207	-	-	-	-	-	-	-	-	-	-	-	2960.06	ok	9.63393e+08	-	-	-	-	-	-	-	-	-	-	-	-	-	-	-	-	-	-	-	-
71	Aves	Psittaciformes	Psittacidae	Coracopsis vasa	Greater vasa parrot	2479297	France: Parc zoologique de Paris	525	-	Captive	Flighted	Stool	-	FruiNect	-	60	0	0	0	0	40	0	0	0	0	0	4801.6	ok	1.34496e+08	486344	0.00361604	-	-	-	-	446542	66	7356	0.00111111	-	0.0147222	-	0.0466667	-	0.0159722	-	0.00347222	0.0258333	-
72	Amphibia	Anura	Hylidae	Trachycephalus resinifictrix	Golden-eyed tree frog	5217956	France: Parc zoologique de Paris	15	-	Captive	Flightless	Stool	-	Invertebrate	-	0	0	0	0	0	0	0	0	0	0	0	30311.9	ok	2.03766e+10	800378	3.92793e-05	-	-	-	-	650431	2	8251	-	-	0.305539	-	-	-	-	-	-	-	-
74	Mammalia	Artiodactyla	Bovidae	Tragelaphus strepsiceros	Greater kudu	5220183	France: Parc zoologique de Paris	213501	ruminant_foregut_fermenter	Captive	Flightless	Stool	46	Herbivorous	216	0	0	0	100	0	0	0	0	0	0	0	27174.5	ok	8.40917e+09	2.14714e+07	0.00255333	8.14251e+07	400912	-	-	400346	23	12936	0.897186	0.0633117	-	-	-	0.0369511	-	-	-	-	-
75	Aves	Ciconiiformes	Ciconiidae	Ciconia boyciana	Marabou stork	2481916	France: Parc zoologique de Paris	4847.74	-	Captive	Flighted	Stool	-	VertFishScav	-	0	10	0	0	0	0	10	10	70	0	0	7060.77	ok	4.52874e+08	-	-	-	-	-	-	-	3	6666	0.262826	0.737174	-	-	-	-	-	-	-	-	-
76	Aves	Bucerotiformes	Bucorvidae	Bucorvus leadbeateri	Southern ground-hornbill	2476040	France: Parc zoologique de Paris	3743.62	-	Captive	Flighted	Stool	-	Invertebrate	-	0	70	0	0	0	0	20	10	0	0	30	22095.3	ok	5.73975e+09	2.2315e+06	0.000388779	3.52019e+06	1.31794e+06	-	-	196804	6	26382	0.876734	0.00155409	-	-	-	0.120802	-	-	-	-	-
77	Aves	Galliformes	Numididae	Acryllium vulturinum	Vulturine Guineafowl	2473339	France: Parc zoologique de Paris	1330	-	Captive	Flighted	Stool	-	PlantSeed	-	20	10	0	50	0	20	0	0	0	0	0	38093.9	ok	3.35624e+10	6.23931e+07	0.00185902	1.36107e+08	6.51969e+06	-	-	1.28633e+06	6	23996	0.911569	-	-	-	-	0.0875146	-	-	-	-	-
78	Mammalia	Carnivora	Canidae	Canis lupus	Iberian wolf	5219173	France: Parc zoologique de Paris	32183.3	-	Captive	Flightless	Stool	-	Carnivorous	4	0	0	0	0	0	0	0	100	0	0	100	5308.88	ok	7.33e+08	-	-	-	-	-	-	71394.4	20	12212	-	-	0.131101	-	-	-	-	-	-	0.0494595	-
79	Mammalia	Primates	Callitrichidae	Callithrix geoffroyi	Geoffory's Marmoset	5219539	France: Parc zoologique de Paris	256	-	Captive	Flightless	Stool	3.4	Omnivorous	-	30	20	40	0	0	0	0	0	0	10	10	8448.48	ok	2.39251e+09	2.2463e+06	0.000938891	-	-	-	-	78044.6	-	-	-	-	-	-	-	-	-	-	-	-	-
80	Mammalia	Primates	Lemuridae	Lemur catta	Ring-tailed lemur	2436412	France: Parc zoologique de Paris	2900	caecum_fermenter	Captive	Flightless	Stool	23.4	Fruit	216	-	-	-	-	-	-	-	-	-	-	-	44150.3	ok	8.47857e+09	6.01119e+07	0.00708986	-	1.19465e+08	-	-	102675	5	34131	-	-	-	-	-	0.999941	-	-	-	-	-
81	Mammalia	Primates	Lemuridae	Varecia variegata	Ruffed lemur	2436424	France: Parc zoologique de Paris	3850	caecum_fermenter	Captive	Flightless	Stool	6	Fruit	-	100	0	0	0	0	0	0	0	0	0	0	6207.12	ok	1.08979e+10	290191	2.66281e-05	-	128395	-	-	212725	2	30694	-	-	-	-	-	0.999902	-	-	-	-	-
82	Aves	Struthioniformes	Struthionidae	Struthio camelus	Ostrich	2495150	France: Parc zoologique de Paris	111000	-	Captive	Flightless	Stool	38.4333	PlantSeed	-	0	10	0	50	0	30	0	0	0	10	10	23718.5	ok	7.34138e+09	2.88204e+07	0.00392575	1.19611e+07	7.71694e+06	-	-	349483	< rarefaction	230	0.917391	-	-	-	-	0.0826087	-	-	-	-	-
83	Mammalia	Primates	Lemuridae	Eulemur mongoz	Mongoose lemur	2436418	France: Parc zoologique de Paris	1600	-	Captive	Flightless	Stool	21.2	PlantNect	-	20	0	50	30	0	0	0	0	0	0	0	18155.1	ok	6.35664e+09	1.0263e+07	0.00161453	-	8.91536e+06	-	-	65111.7	< rarefaction	6	-	-	-	-	-	1	-	-	-	-	-
84	Mammalia	Primates	Indriidae	Propithecus deckenii	Crowned Sifaka	7528726	France: Parc zoologique de Paris	4000	caecum_fermenter	Captive	Flightless	Stool	36.3	Herbivorous	-	30	0	0	70	0	0	0	0	0	0	0	50502.1	ok	1.80429e+10	1.59554e+08	0.00884301	1.73862e+08	3.79236e+07	-	-	485116	8	24047	0.901693	-	-	-	-	0.0983075	-	-	-	-	-
85	Mammalia	Artiodactyla	Giraffidae	Giraffa camelopardalis	Giraffe	2441205	France: Parc zoologique de Paris	899995	ruminant_foregut_fermenter	Captive	Flightless	Stool	69	Herbivorous	207	0	0	0	100	0	0	0	0	0	0	0	18686.5	ok	3.64784e+09	2.80488e+07	0.00768914	3.72964e+07	157026	-	-	207312	25	14933	0.877654	0.0732606	-	-	-	0.0257149	-	-	-	-	-
86	Mammalia	Primates	Lemuridae	Prolemur simus	Greater bamboo lemur	4266938	France: Parc zoologique de Paris	2030.41	caecum_fermenter	Captive	Flighted	Stool	-	Herbivorous	-	10	0	0	90	0	0	0	0	0	0	0	28790.9	ok	1.91151e+10	1.72165e+07	0.000900673	-	2.29335e+07	-	-	592084	5	24233	-	-	-	-	-	1	-	-	-	-	-
87	Mammalia	Primates	Lemuridae	Eulemur coronatus	Crowned lemur	2436422	France: Parc zoologique de Paris	1650	caecum_fermenter	Captive	Flightless	Stool	21.2	Herbivorous	-	30	0	0	70	0	0	0	0	0	0	0	24563.5	ok	1.45408e+10	2.98842e+06	0.000205521	-	-	-	-	131370	4	5690	0.38225	-	-	-	-	-	-	-	-	-	-
88	Aves	Strigiformes	Strigidae	Strix aluco	Tawny owl	9282206	France: Muséum National d'Histoire Naturelle, Paris	472.46	-	Wild	Flighted	Gut content	-	VertFishScav	-	-	-	-	-	-	-	-	-	-	-	-	21801.5	Low	7.85796e+06	1.32859e+06	0.169075	-	-	-	-	40035.8	-	-	-	-	-	-	-	-	-	-	-	-	-
89	Aves	Strigiformes	Strigidae	Asio otus	Long-eared owl	2497306	France: Muséum National d'Histoire Naturelle, Paris	190	-	Wild	Flighted	Gut content	-	Carnivorous	-	0	0	0	0	0	0	0	100	0	0	100	11936	Low	1.69116e+07	-	-	-	-	-	-	-	-	-	-	-	-	-	-	-	-	-	-	-	-
90	Aves	Passeriformes	Sittidae	Sitta europaea	Eurasian Nuthatch	2484916	France: Muséum National d'Histoire Naturelle, Paris	24	-	Wild	Flighted	Gut content	-	Invertebrate	-	-	-	-	-	-	-	-	-	-	-	-	94519.9	Low	7.95242e+06	6.59266e+06	0.829014	-	-	-	-	1.05854e+06	-	-	-	-	-	-	-	-	-	-	-	-	-
91	Aves	Passeriformes	Muscicapidae	Erithacus rubecula	European robin	2492462	France: Muséum National d'Histoire Naturelle, Paris	16	-	Wild	Flighted	Gut content	-	Omnivorous	-	20	40	0	0	10	10	10	0	10	0	0	15319.9	Low	4.7796e+06	-	-	-	-	-	-	-	-	-	-	-	-	-	-	-	-	-	-	-	-
92	Aves	Accipitriformes	Accipitridae	Accipiter nisus	Eurasian sparrowhawk	2480637	France: Muséum National d'Histoire Naturelle, Paris	92	-	Wild	Flighted	Gut content	12.1667	VertFishScav	-	-	-	-	-	-	-	-	-	-	-	-	44402.1	Low	1.34231e+08	3.29522e+06	0.0245489	-	-	-	-	57585.1	-	-	-	-	-	-	-	-	-	-	-	-	-
93	Aves	Piciformes	Picidae	Picus viridis	European green woodpecker	2478523	France: Muséum National d'Histoire Naturelle, Paris	109	-	Wild	Flighted	Gut content	-	Invertebrate	-	-	-	-	-	-	-	-	-	-	-	-	13829.7	Low	4.32699e+07	409342	0.00946019	-	-	-	-	-	-	-	-	-	-	-	-	-	-	-	-	-	-
94	Aves	Passeriformes	Troglodytidae	Troglodytes troglodytes	Eurasian wren	5231438	France: Muséum National d'Histoire Naturelle, Paris	7.6	-	Wild	Flighted	Gut content	-	Invertebrate	-	-	-	-	-	-	-	-	-	-	-	-	8662.87	Low	1.92292e+06	-	-	-	-	-	-	-	-	-	-	-	-	-	-	-	-	-	-	-	-
95	Aves	Falconiformes	Falconidae	Falco tinnunculus	Common kestrel	9616058	France: Muséum National d'Histoire Naturelle, Paris	140	-	Wild	Flighted	Gut content	6.8975	VertFishScav	-	-	-	-	-	-	-	-	-	-	-	-	920.063	Low	171801	-	-	-	-	-	-	-	-	-	-	-	-	-	-	-	-	-	-	-	-
98	Aves	Passeriformes	Sylviidae	Sylvia atricapilla	Eurasian blackcap	2492956	France: Muséum National d'Histoire Naturelle, Paris	13.4	-	Wild	Flighted	Gut content	-	Omnivorous	-	-	-	-	-	-	-	-	-	-	-	-	6162.38	Low	2.53524e+06	-	-	-	-	-	-	-	-	-	-	-	-	-	-	-	-	-	-	-	-
99	Aves	Passeriformes	Fringillidae	Coccothraustes coccothraustes	Hawfinch	2494329	France: Muséum National d'Histoire Naturelle, Paris	56.63	-	Wild	Flighted	Gut content	-	PlantSeed	-	20	10	0	40	0	30	0	0	0	0	0	73783.7	Low	9.47959e+08	2.93686e+06	0.00309809	-	-	-	-	1.63257e+06	2	22125	-	-	-	-	-	-	-	-	-	-	-
100	Aves	Passeriformes	Turdidae	Turdus pilaris	Fieldfare	2490737	France: Muséum National d'Histoire Naturelle, Paris	83	-	Wild	Flighted	Gut content	0.469778	Invertebrate	-	-	-	-	-	-	-	-	-	-	-	-	13234.7	Low	384305	-	-	-	-	-	-	-	-	-	-	-	-	-	-	-	-	-	-	-	-
101	Aves	Passeriformes	Muscicapidae	Muscicapa striata	Spotted flycatcher	2492576	France: Muséum National d'Histoire Naturelle, Paris	10.2	-	Wild	Flighted	Gut content	-	Invertebrate	-	20	80	0	0	0	0	0	0	0	0	0	6147.74	Low	8.37365e+06	-	-	-	-	-	-	-	-	-	-	-	-	-	-	-	-	-	-	-	-
102	Aves	Gruiformes	Rallidae	Gallinula chloropus	Common moorhen	5228199	France: Muséum National d'Histoire Naturelle, Paris	339.63	-	Wild	Flighted	Gut content	-	Omnivorous	-	20	20	0	20	0	20	10	0	10	0	20	27691.4	ok	2.22846e+09	480680	0.0002157	-	-	-	-	99622	-	-	-	-	-	-	-	-	-	-	-	-	-
104	Aves	Passeriformes	Acrocephalidae	Acrocephalus scirpaceus	Reed warbler	2493118	France: Muséum National d'Histoire Naturelle, Paris	8.4	-	Wild	Flighted	Gut content	-	Invertebrate	-	10	70	0	10	0	10	0	0	0	0	0	1595.87	ok	2.28328e+07	31920.9	0.00139803	-	-	-	-	15279.9	-	-	-	-	-	-	-	-	-	-	-	-	-
106	Aves	Passeriformes	Laniidae	Lanius excubitor	Great grey shrike	9444556	France: Muséum National d'Histoire Naturelle, Paris	43	-	Wild	Flighted	Gut content	-	VertFishScav	-	-	-	-	-	-	-	-	-	-	-	-	2562.75	Low	1.24237e+06	-	-	-	-	-	-	-	-	-	-	-	-	-	-	-	-	-	-	-	-
107	Aves	Passeriformes	Paridae	Parus major	Great tit	9705453	France: Muséum National d'Histoire Naturelle, Paris	17	-	Wild	Flighted	Gut content	-	Omnivorous	-	20	40	10	0	10	20	0	0	0	0	0	952.727	Low	132163	-	-	-	-	-	-	-	-	-	-	-	-	-	-	-	-	-	-	-	-
109	Aves	Passeriformes	Paridae	Cyanistes caeruleus	Eurasian blue tit	2487879	France: Muséum National d'Histoire Naturelle, Paris	10	-	Wild	Flighted	Gut content	-	Invertebrate	-	20	50	10	0	0	20	0	0	0	0	0	4364.34	Low	982097	-	-	-	-	-	-	-	-	-	-	-	-	-	-	-	-	-	-	-	-
110	Aves	Passeriformes	Turdidae	Turdus viscivorus	Mistle thrush	2490774	France: Muséum National d'Histoire Naturelle, Paris	75	-	Wild	Flighted	Gut content	0.469778	Omnivorous	-	-	-	-	-	-	-	-	-	-	-	-	215.521	Low	143274	-	-	-	-	-	-	30440.4	-	-	-	-	-	-	-	-	-	-	-	-	-
111	Aves	Psittaciformes	Psittacidae	Psittacula krameri	Rose-winged parakeet	2479226	France: Muséum National d'Histoire Naturelle, Paris	98	-	Wild	Flighted	Gut content	-	FruiNect	-	-	-	-	-	-	-	-	-	-	-	-	180202	Low	1.17856e+07	4.79119e+06	0.406529	-	-	-	-	1.26248e+06	-	-	-	-	-	-	-	-	-	-	-	-	-
113	Aves	Passeriformes	Turdidae	Turdus philomelos	Song thrush	7901064	France: Muséum National d'Histoire Naturelle, Paris	67.74	-	Wild	Flighted	Gut content	0.469778	Omnivorous	-	30	40	0	0	0	30	0	0	0	0	0	3597.07	ok	3.85529e+08	-	-	-	-	-	-	56730.3	14	1561	0.00449102	-	-	-	-	-	-	-	-	-	-
115	Aves	Passeriformes	Fringillidae	Carduelis carduelis	European goldfinch	2494686	France: Muséum National d'Histoire Naturelle, Paris	16	-	Wild	Flighted	Gut content	-	PlantSeed	-	20	10	0	30	0	40	0	0	0	0	0	7235.43	Low	1.44043e+06	-	-	-	-	-	-	-	5	18497	-	-	-	-	-	0.138022	-	-	-	-	-
117	Aves	Passeriformes	Corvidae	Garrulus glandarius	Eurasian jay	5229493	France: Muséum National d'Histoire Naturelle, Paris	160	-	Wild	Flighted	Gut content	-	Omnivorous	-	30	40	0	0	0	20	0	10	0	0	10	1608.83	ok	2.09922e+08	-	-	-	-	-	-	-	-	-	-	-	-	-	-	-	-	-	-	-	-
118	Aves	Passeriformes	Sylvia	Sylvia communis	Common whitethroat	2492943	France: Muséum National d'Histoire Naturelle, Paris	15	-	Wild	Flighted	Gut content	-	Invertebrate	-	30	60	0	0	0	10	0	0	0	0	0	11070.2	Low	8.61449e+07	-	-	-	-	-	-	-	-	-	-	-	-	-	-	-	-	-	-	-	-
119	Aves	Piciformes	Picidae	Picus viridis	European green woodpecker	2478523	France: Muséum National d'Histoire Naturelle, Paris	109	-	Wild	Flighted	Gut content	-	Invertebrate	-	-	-	-	-	-	-	-	-	-	-	-	38890.4	Low	9.02682e+06	1.26459e+06	0.140093	-	-	-	-	63598.3	-	-	-	-	-	-	-	-	-	-	-	-	-
120	Aves	Passeriformes	Corvidae	Corvus frugilegus	Rook	2482513	France: Muséum National d'Histoire Naturelle, Paris	327	-	Wild	Flighted	Gut content	-	Omnivorous	-	-	-	-	-	-	-	-	-	-	-	-	4022.55	Low	588290	-	-	-	-	-	-	-	-	-	-	-	-	-	-	-	-	-	-	-	-
121	Aves	Accipitriformes	Accipitridae	Accipiter nisus	Eurasian sparrowhawk	2480637	France: Muséum National d'Histoire Naturelle, Paris	92	-	Wild	Flighted	Gut content	12.1667	VertFishScav	-	0	0	0	0	0	0	0	100	0	0	0	13404.6	Low	1.4005e+08	-	-	-	-	-	-	-	-	-	-	-	-	-	-	-	-	-	-	-	-
122	Aves	Passeriformes	Muscicapidae	Erithacus rubecula	European robin	2492462	France: Muséum National d'Histoire Naturelle, Paris	16	-	Wild	Flighted	Gut content	-	Omnivorous	-	-	-	-	-	-	-	-	-	-	-	-	3617.17	Low	1.48976e+06	-	-	-	-	-	-	-	2	23140	-	-	-	-	-	0.999957	-	-	-	-	-
123	Aves	Charadriiformes	Laridae	Chroicocephalus ridibundus	Common gull	2481137	France: Muséum National d'Histoire Naturelle, Paris	284	-	WIld	Flighted	Gut content	-	Invertebrate	-	0	70	0	0	0	10	0	0	20	0	0	39640.4	Low	988609	425022	0.429919	-	-	-	-	-	2	24506	-	-	-	-	-	-	-	-	0.999878	-	-
124	Aves	Columbiformes	Columbidae	Streptopelia decaocto	Collared dove	2495696	France: Muséum National d'Histoire Naturelle, Paris	148.96	-	Wild	Flighted	Gut content	-	PlantSeed	-	30	10	0	20	0	40	0	0	0	0	0	1108.07	Low	3.95631e+06	-	-	-	-	-	-	-	< rarefaction	56	-	0.178571	0.607143	-	-	0.0357143	-	-	0.0357143	-	-
125	Aves	Charadriiformes	Scolopacidae	Actitis hypoleucos	Common sandpiper	2481800	France: Muséum National d'Histoire Naturelle, Paris	48	-	Wild	Flighted	Gut content	-	Omnivorous	-	-	-	-	-	-	-	-	-	-	-	-	5593.89	Low	396693	-	-	-	-	-	-	-	-	-	-	-	-	-	-	-	-	-	-	-	-
126	Aves	Ciconiiformes	Ciconiidae	Ciconia ciconia	White stork	2481912	France: Muséum National d'Histoire Naturelle, Paris	2970	-	Wild	Flighted	Gut content	-	VertFishScav	-	-	-	-	-	-	-	-	-	-	-	-	44193	Low	2.15836e+07	2.30196e+06	0.106653	-	-	-	-	131119	-	-	-	-	-	-	-	-	-	-	-	-	-
127	Actinopterygii	Perciformes	Percidae	Perca fluviatilis	European perch	8140485	France	2600	-	Wild	Flightless	Stool	-	VertFishScav	-	0	0	0	0	0	0	0	0	0	0	0	6118.57	ok	5.19273e+09	1.67701e+06	0.000322953	-	-	-	-	-	9	20705	-	0.227095	0.604733	-	-	-	-	-	-	0.0245351	-
128	Actinopterygii	Salmoniformes	Salmonidae	Salmo trutta	Brown trout	8215487	France	2600	-	Wild	Flightless	Stool	-	Carnivorous	-	0	0	0	0	0	0	0	50	50	0	100	782.625	Low	284500	-	-	-	-	-	-	-	-	-	-	-	-	-	-	-	-	-	-	-	-
129	Malacostraca	Decapoda	Astacidae	Pacifastacus leniusculus	Signal crayfish	2226990	France	36	-	Wild	Flightless	Stool	-	Omnivorous	-	0	0	0	0	0	0	0	0	0	0	0	82148	Low	3.0053e+07	1.05541e+06	0.0351183	-	-	-	2.31275e+06	1.40373e+06	7	21408	-	-	0.115284	-	-	-	-	-	-	-	-
130	Actinopterygii	Cypriniformes	Cyprinidae	Alburnus baliki	Common bleak	2362906	France	6000	-	Wild	Flightless	Stool	-	Invertebrate	-	-	-	-	-	-	-	-	-	-	-	-	24330	Low	1.05452e+08	-	-	-	-	-	-	-	-	-	-	-	-	-	-	-	-	-	-	-	-
131	Actinopterygii	Cypriniformes	Cyprinidae	Squalius cephalus	European chub	2365685	France	4400	-	Wild	Flightless	Stool	-	Omnivorous	-	0	0	0	0	0	0	0	0	0	0	0	6444.44	ok	3.55805e+08	454705	0.00127796	-	-	-	-	-	13	6807	-	-	0.544733	-	-	-	-	-	-	0.104304	-
132	Actinopterygii	Cypriniformes	Cyprinidae	Alburnoides bipunctatus	Riffle minnow	2360305	France	30	-	Wild	Flightless	Stool	-	Omnivorous	-	0	0	0	0	0	0	0	0	0	0	0	4125	Low	3.7248e+07	232332	0.00623744	-	-	-	-	-	4	25315	0.883942	-	0.116058	-	-	-	-	-	-	-	-
133	Actinopterygii	Perciformes	Centrarchidae	Lepomis gibbosus	Pumpkinseed fish	2394486	France	450	-	Wild	Flightless	Stool	-	Omnivorous	-	0	0	0	0	0	0	0	0	0	0	0	4857.14	ok	1.03374e+09	284910	0.000275612	-	-	-	-	-	< rarefaction	72	0.0833333	-	0.833333	-	-	-	-	-	0.0833333	-	-
134	Actinopterygii	Siluriformes	Ictaluridae	Ameiurus melas	Black bullhead	2340977	France	200	-	Wild	Flightless	Stool	-	Invertebrate	-	0	80	0	10	0	0	0	0	0	0	80	3421.05	ok	1.14711e+09	-	-	-	-	-	-	-	-	-	-	-	-	-	-	-	-	-	-	-	-
135	Insecta	Lepidoptera	Noctuidae	Chrysodeixis eriosoma	Caterpillar	1785145	France: Paris	3	-	Wild	Flightless	Stool	-	Herbivorous	-	0	0	0	100	0	0	0	0	0	0	0	151100	Low	2.9e+09	-	-	-	-	-	-	573780	-	-	-	-	-	-	-	-	-	-	-	-	-
136	Aves	Rheiformes	Rheidae	Rhea americana	Greater rhea	2495165	France: Parc zoologique de Paris	23000	-	Captive	Flightless	Stool	11.8	Omnivorous	-	-	-	-	-	-	-	-	-	-	-	-	54272.7	ok	9.6575e+10	3.01959e+08	0.00312668	4.79449e+08	5.69308e+08	-	1.0199e+09	119588	8	17136	0.610061	-	-	-	-	0.387372	-	0.00256769	-	-	-
138	Mammalia	Sirenia	Trichechidae	Trichechus manatus	American manatee	2435296	France: Parc zoologique de Paris	433333	-	Captive	Flightless	Stool	147	Herbivorous	207	0	0	0	100	0	0	0	0	0	0	0	3641.03	ok	3.35943e+09	3.08189e+07	0.00917386	6.97006e+07	4.49704e+07	3.21893e+06	-	-	8	14139	0.505128	0.144494	-	-	-	0.350025	-	-	-	-	-
140	Mammalia	Artiodactyla	Cervidae	Pudu puda	Pudu	2440911	France: Parc zoologique de Paris	9749.9	ruminant_foregut_fermenter	Captive	Flightless	Stool	29.9	Herbivorous	153	10	0	0	80	0	10	0	0	0	0	0	33250	ok	2.94895e+10	1.58059e+08	0.00535985	2.77879e+08	1.00834e+08	2.4126e+08	-	297761	16	15125	0.323438	0.0322645	-	-	-	0.119008	-	-	-	-	-
141	Mammalia	Perissodactyla	Equidae	Equus grevyi	Grevy's zebra	2440894	France: Parc zoologique de Paris	380000	colon_fermenter	Captive	Flightless	Stool	42	Herbivorous	343	-	-	-	-	-	-	-	-	-	-	-	41350	ok	3.11444e+10	3.61871e+08	0.0116191	2.07611e+08	2.77486e+08	4.99785e+08	9.11538e+06	55781.6	55	10623	0.266309	-	-	-	-	0.193354	-	-	0.00338887	-	-
142	Mammalia	Perissodactyla	Rhinocerotidae	Ceratotherium simum	White rhinoceros	2440880	France: Parc zoologique de Paris	2.94999e+06	colon_fermenter	Captive	Flightless	Stool	62	Herbivorous	343	-	-	-	-	-	-	-	-	-	-	-	34809.5	ok	2.09304e+10	6.26768e+08	0.0299454	7.06205e+07	1.30481e+08	4.00049e+08	5.98301e+07	-	16	17570	0.0799659	-	-	-	-	0.161867	-	-	0.0458736	-	-
143	Mammalia	Perissodactyla	Tapiridae	Tapirus terrestris	Brazilian tapir	2440898	France: Parc zoologique de Paris	207501	colon_fermenter	Captive	Flightless	Stool	46	Herbivorous	153	-	-	-	-	-	-	-	-	-	-	-	39000	ok	4.35618e+10	7.75672e+08	0.0178062	5.17108e+07	1.40085e+08	1.20463e+09	1.24002e+07	52278.2	16	11991	0.00450338	0.0624635	-	-	-	0.177883	-	-	0.0165958	-	-
144	Mammalia	Primates	Lemuridae	Lemur catta	Ring-tailed lemur	2436412	France: Parc zoologique de Paris	2900	caecum_fermenter	Captive	Flightless	Stool	23.4	Fruit	216	-	-	-	-	-	-	-	-	-	-	-	32650	ok	23218092307	8.13631e+08	0.035043	-	5.04479e+08	1.63441e+07	-	-	6	20124	-	-	-	-	-	1	-	-	-	-	-
145	Mammalia	Primates	Lemuridae	Eulemur rubriventer	Red-bellied lemur	2436421	France: Parc zoologique de Paris	1600	caecum_fermenter	Captive	Flightless	Stool	21.2	Herbivorous	-	30	0	0	70	0	0	0	0	0	0	0	34950	ok	1.05868e+10	1.15597e+08	0.0109189	-	7.23297e+07	-	-	-	9	24359	-	-	-	-	-	0.986658	-	-	-	-	-
146	Mammalia	Primates	Lemuridae	Hapalemur aureus	Golden bamboo lemur	2436415	France: Parc zoologique de Paris	1575	caecum_fermenter	Captive	Flightless	Stool	47.5	Herbivorous	-	0	0	0	100	0	0	0	0	0	0	0	24750	ok	7.18704e+09	1.97799e+08	0.0275216	-	9.38887e+07	-	-	-	8	21246	-	-	-	-	-	1	-	-	-	-	-
147	Mammalia	Primates	Callitrichidae	Saguinus bicolor	Black tamarin	2436470	France: Parc zoologique de Paris	465	caecum_fermenter	Captive	Flightless	Stool	5.4	Fruit.Invert	99	30	40	30	0	0	0	0	0	0	0	0	18782.6	ok	1.39472e+10	3.2366e+07	0.00232061	951582	-	-	-	-	3	26494	-	0.994036	-	-	-	-	-	-	-	-	-
148	Mammalia	Primates	Pitheciidae	Pithecia irrorata	Saki monkey	2436372	France: Parc zoologique de Paris	2240.99	-	Captive	Flightless	Stool	20.2	Omnivorous	-	30	0	10	30	0	0	0	30	0	0	30	19304.3	ok	9.67488e+09	7.61103e+07	0.0078668	7.94279e+06	3.23805e+07	4.59187e+06	-	-	16	21833	0.580177	0.00123666	-	-	-	0.411167	-	-	-	-	-
149	Mammalia	Primates	Atelidae	Lagothrix poeppigii	Silvery woolly monkey	4267239	France: Parc zoologique de Paris	62.31	-	Captive	Flighted	Stool	6.8	Fruit	-	70	0	10	20	0	0	0	0	0	0	0	34600	ok	1.8129e+10	1.08599e+08	0.00599036	8.48018e+07	2.20275e+07	5.80314e+06	-	84332.7	7	7296	0.531387	0.383361	-	-	-	0.0849781	-	-	-	-	-
150	Mammalia	Primates	Cercopithecidae	Papio papio	Guinea baboon	5707338	France: Parc zoologique de Paris	18026	colon_fermenter	Captive	Flightless	Stool	21.2	Omnivorous	-	20	10	0	40	0	10	0	0	0	20	20	54222.2	ok	4.80791e+10	5.9605e+07	0.00123973	109385	3.72578e+07	-	-	-	4	14570	0.0445436	0.00720659	-	-	-	0.947495	-	-	-	-	-
151	Mammalia	Pilosa	Choloepodidae	Choloepus didactylus	Linnaeus's two-toed sloth	5219519	France: Parc zoologique de Paris	5160	nonruminant_foregut_fermenter	Captive	Flightless	Stool	147	Herbivorous	180	-	-	-	-	-	-	-	-	-	-	-	1092.86	Low	8.0856e+06	959643	0.118686	408576	-	-	-	-	8	927	0.594391	0.394822	-	-	-	0.00323625	-	-	-	-	-
152	Mammalia	Pilosa	Myrmecophagidae	Myrmecophaga tridactyla	Giant anteater	2436346	France: Parc zoologique de Paris	22333.2	-	Captive	Flightless	Stool	39.5	Invertebrate	26	-	-	-	-	-	-	-	-	-	-	-	26739.1	ok	9.36194e+09	1.89702e+06	0.000202631	-	-	-	-	-	10	6448	-	-	-	-	-	-	-	-	-	0.00310174	-
153	Mammalia	Carnivora	Canidae	Speothos venaticus	Bush dog	2434444	France: Parc zoologique de Paris	5999.98	-	Captive	Flightless	Stool	-	Carnivorous	51	-	-	-	-	-	-	-	-	-	-	-	28956.5	ok	2.0435e+10	9.56809e+06	0.00046822	-	-	-	-	-	4	5176	0.571484	-	-	-	-	-	-	-	-	-	-
154	Mammalia	Carnivora	Felidae	Panthera onca	Jaguar	5219426	France: Parc zoologique de Paris	96000	colon_fermenter	Captive	Flightless	Stool	43	Carnivorous	4	-	-	-	-	-	-	-	-	-	-	-	3500	ok	3.89165e+08	2.20367e+06	0.00566256	-	-	-	-	-	-	-	-	-	-	-	-	-	-	-	-	-	-
155	Mammalia	Carnivora	Canidae	Canis lupus	Iberian wolf	5219173	France: Parc zoologique de Paris	32183.3	-	Captive	Flightless	Stool	-	Carnivorous	4	-	-	-	-	-	-	-	-	-	-	-	13153.8	ok	5.01375e+09	977605	0.000194985	-	-	-	-	-	35	8052	0.0229757	-	-	-	-	-	0.016766	-	-	0.00782414	-
156	Mammalia	Carnivora	Felidae	Panthera leo	Lion	5219404	France: Parc zoologique de Paris	161499	-	Captive	Flightless	Stool	-	Carnivorous	4	0	0	0	0	10	0	0	90	0	0	90	6846.15	ok	1.61402e+09	6.85668e+06	0.0042482	-	-	-	-	-	2	1630	-	-	-	-	-	-	-	-	-	-	-
157	Mammalia	Carnivora	Eupleridae	Cryptoprocta ferox	Fossa	2433516	France: Parc zoologique de Paris	6500	-	Captive	Flightless	Stool	-	Carnivorous	15	0	10	0	0	0	0	20	70	0	0	90	8884.62	ok	3.69282e+09	4.01058e+06	0.00108605	128550	-	-	-	-	3	20438	0.999315	-	-	-	-	-	-	-	-	-	-
158	Mammalia	Carnivora	Otariidae	Arctocephalus australis	South American fur seal	2433480	France: Parc zoologique de Paris	1650	-	Captive	Flightless	Stool	-	Carnivorous	15	-	-	-	-	-	-	-	-	-	-	-	36433.3	ok	5.97548e+10	1.2777e+06	2.13823e-05	-	-	-	-	-	-	-	-	-	-	-	-	-	-	-	-	-	-
159	Mammalia	Carnivora	Procyonidae	Nasua nasua	South American coati	2433536	France: Parc zoologique de Paris	3793.85	-	Captive	Flightless	Stool	-	Fruit	43	-	-	-	-	-	-	-	-	-	-	-	15206.9	ok	4.4584e+09	3.95113e+06	0.000886221	-	-	-	-	-	43	12161	-	-	0.150309	-	-	-	0.00955913	-	-	0.0304903	-
160	Mammalia	Carnivora	Herpestidae	Suricata suricatta	Meerkat	2434126	France: Parc zoologique de Paris	776	-	Captive	Flightless	Stool	-	Invertebrate	15	-	-	-	-	-	-	-	-	-	-	-	46650	ok	6.15383e+10	2.55303e+07	0.000414868	-	-	2.09654e+07	661224	-	-	-	-	-	-	-	-	-	-	-	-	-	-
161	Reptilia	Squamata	Boidae	Epicrates cenchria	Rainbow boa	2465228	France: Parc zoologique de Paris	270	-	Captive	Flightless	Stool	-	Carnivorous	-	0	0	0	0	0	0	0	0	0	0	0	15321.4	ok	5.36481e+09	5.61371e+06	0.00104639	-	-	-	-	-	4	7067	-	-	-	-	-	-	1	-	-	-	-
163	Reptilia	Testudines	Testudinidae	Testudo hermanni	Hermann's tortoise	2441454	France: Parc zoologique de Paris	2500	-	Captive	Flightless	Stool	145	Herbivorous	-	-	-	-	-	-	-	-	-	-	-	-	28000	ok	9.72771e+09	1.12701e+09	0.115856	6.31246e+07	1.21893e+08	9.57962e+07	68724.1	-	17	9213	0.102681	0.285466	-	-	-	0.186476	-	0.0125909	-	-	-
164	Reptilia	Squamata	Chamaeleonidae	Chamaeleo zeylanicus	Panther chameleon	2449028	France: Parc zoologique de Paris	4500	-	Captive	Flightless	Stool	-	Invertebrate	-	0	0	0	0	0	0	0	0	0	0	0	35437.5	ok	4.48575e+09	7.7546e+07	0.0172872	-	-	7.08095e+07	1.45254e+06	-	3	15730	-	-	-	-	-	-	-	-	0.272473	-	-
165	Amphibia	Urodela	Salamandridae	Ichthyosaura alpestris	Alpine newt	2431783	France: Parc zoologique de Paris	10.6	-	Captive	Flightless	Stool	-	Carnivorous	-	-	-	-	-	-	-	-	-	-	-	-	13423.1	ok	1.79754e+09	2.35824e+07	0.0131193	158721	-	-	-	-	-	-	-	-	-	-	-	-	-	-	-	-	-
166	Reptilia	Squamata	Boidae	Corallus hortulanus	Amazon tree boa	2464951	France: Parc zoologique de Paris	136	-	Captive	Flightless	Stool	600	Carnivorous	-	0	0	0	0	0	0	0	100	0	0	100	39347.8	ok	1.87953e+10	7.56657e+06	0.000402578	-	-	-	-	-	-	-	-	-	-	-	-	-	-	-	-	-	-
167	Mammalia	Carnivora	Herpestidae	Suricata suricatta	Meerkat	2434126	France: Parc zoologique de Paris	720	-	Captive	Flightless	Stool	-	Invertebrate	15	0	70	0	10	0	0	0	0	0	20	20	7291.67	ok	3.27481e+09	562496	0.000171764	-	-	-	1.4402e+06	-	-	-	-	-	-	-	-	-	-	-	-	-	-
168	Mammalia	Chiroptera	Pteropodidae	Eidolon helvum	Straw-coloured fruit bat	2432836	France: Parc zoologique de Paris	43.66	no_fermenter	Captive	Flighted	Stool	1.9	Fruit	110	-	-	-	-	-	-	-	-	-	-	-	29565.2	ok	1.64923e+09	5.38874e+06	0.00326743	-	-	1.12787e+07	-	-	-	-	-	-	-	-	-	-	-	-	-	-	-
172	Mammalia	Artiodactyla	Suidae	Sus scrofa	Pig	7705930	France: Zoo de Guadeloupe au Parc des Mamelles	96118.1	hindgut_fermenter	Captive	Flightless	Stool	48	Omnivorous	196	0	10	0	60	10	10	0	0	0	10	10	37720	ok	1.30553e+10	2.87524e+09	0.220236	2.60964e+09	2.69437e+07	1.65107e+08	-	-	4	27297	0.987398	-	-	-	-	0.0124922	-	-	-	-	-
173	Mammalia	Artiodactyla	Bovidae	Bos taurus	Cow	2441022	France: Zoo de Guadeloupe au Parc des Mamelles	900000	ruminant_foregut_fermenter	Captive	Flightless	Stool	44.3991	Herbivorous	343	0	0	0	100	0	0	0	0	0	0	0	18920	ok	9.59316e+09	4.31286e+08	0.0449577	5.37624e+07	2.82051e+07	1.72548e+08	314724	-	15	20376	0.188261	0.0047605	-	-	-	0.123233	-	-	-	-	-
174	Aves	Anseriformes	Anatidae	Anser anser	Goose	2498036	France: Zoo de Guadeloupe au Parc des Mamelles	2506.39	-	Captive	Flighted	Stool	8.82	Herbivorous	-	10	0	0	90	0	0	0	0	0	0	0	120	ok	4.00731e+06	-	-	-	-	-	-	-	1	4436	-	-	-	-	-	-	-	-	-	-	-
175	Amphibia	Anura	Bufonidae	Rhinella marina	Cane toad	5216933	France: Guadeloupe	106.2	-	Wild	Flightless	Stool	-	Invertebrate	-	-	-	-	-	-	-	-	-	-	-	-	18320	ok	5171458558	1.23752e+07	0.00239298	5.85154e+06	-	-	-	-	18	17915	0.874295	-	0.0277979	-	-	-	-	-	-	-	-
176	Mammalia	Perissodactyla	Equidae	Equus asinus	Donkey	2440891	France: Zoo de Guadeloupe au Parc des Mamelles	244999	colon_fermenter	Captive	Flightless	Stool	45	Herbivorous	343	0	0	0	100	0	0	0	0	0	0	0	31720	ok	5922700255	4.09106e+08	0.0690743	19483748	1.1154e+07	3.19087e+08	1.06018e+06	-	16	15740	0.322109	-	-	0.0023507	-	0.0124524	-	-	0.00114358	-	-
177	Mammalia	Lagomorpha	Leporidae	Oryctolagus cuniculus	Rabbit	2436940	France: Zoo de Guadeloupe au Parc des Mamelles	1832.22	-	Captive	Flightless	Stool	15.2333	Herbivorous	239	0	0	0	100	0	0	0	0	0	0	0	3840	ok	1.94629e+08	7107352	0.0365174	1.13851e+06	-	-	-	-	10	14063	0.242622	0.066771	0.0184171	0.672189	-	-	-	-	-	-	-
178	Actinopterygii	Perciformes	Scaridae	Scarus taeniopterus	Princess parrotfish	2393734	France: Zoo de Guadeloupe au Parc des Mamelles	10000	-	Captive	Flightless	Stool	-	Herbivorous	-	0	0	0	0	0	0	0	0	0	0	0	1240	ok	2.30965e+07	-	-	-	-	-	-	-	-	-	-	-	-	-	-	-	-	-	-	-	-
179	Actinopterygii	Beryciformes	Holocentridae	Holocentrus rufus	Longspine squirrel fish	5204777	France: Zoo de Guadeloupe au Parc des Mamelles	150	-	Captive	Flightless	Stool	-	Invertebrate	-	0	0	0	0	0	0	0	0	0	0	0	760	-	-	-	-	-	-	-	-	-	2	27143	-	-	-	-	-	-	-	-	0.999853	-	-
184	Actinopterygii	Istiophoriformes	Istiophoridae	Tetrapturus belone	Marlin	2397951	France: Zoo de Guadeloupe au Parc des Mamelles	3600	-	Wild	Flightless	Gut content	-	VertFishScav	-	0	0	0	0	0	0	0	0	0	0	0	2640	Low	2.67421e+06	-	-	-	-	-	-	-	2	22421	-	-	-	-	-	-	-	-	-	-	-
186	Actinopterygii	Perciformes	Scaridae	Scarus vetula	Queen parrotfish	2393681	France: Zoo de Guadeloupe au Parc des Mamelles	20000	-	Captive	Flightless	Stool	-	Herbivorous	-	-	-	-	-	-	-	-	-	-	-	-	19480	Low	2.16016e+07	292427	0.0135373	-	-	-	-	-	-	-	-	-	-	-	-	-	-	-	-	-	-
187	Actinopterygii	Beryciformes	Holocentridae	Sargocentron spiniferum	Sabre squirrelfish	2356873	France: Zoo de Guadeloupe au Parc des Mamelles	2600	-	Captive	Flightless	Stool	-	Invertebrate	-	-	-	-	-	-	-	-	-	-	-	-	400	-	-	-	-	-	-	-	-	-	-	-	-	-	-	-	-	-	-	-	-	-	-
188	Amphibia	Anura	Eleutherodactylidae	Eleutherodactylus martinicensis	Martinique Robber frog	2424133	France: Guadeloupe	30	-	Wild	Flightless	Stool	-	Invertebrate	-	0	0	0	0	0	0	0	0	0	0	0	8375	Low	5.93551e+07	2.86714e+06	0.0483049	-	-	-	-	-	6	22685	0.260833	-	-	-	-	-	-	-	0.474983	-	-
189	Amphibia	Anura	Bufonidae	Rhinella marina	Cane toad	5216933	France: Guadeloupe	106.2	-	Wild	Flightless	Stool	-	Invertebrate	-	0	0	0	0	0	0	0	0	0	0	0	1720	ok	1.74349e+08	3.72742e+06	0.0213791	2.11339e+06	-	-	-	-	15	13624	0.464841	-	0.463373	-	-	-	-	-	0.010276	0.0019818	-
190	Mammalia	Rodentia	Muridae	Rattus rattus	Common rat	2439270	France: Zoo de Guadeloupe au Parc des Mamelles	229.13	caecum_fermenter	Captive	Flightless	Stool	22	Omnivorous	127	20	30	0	10	0	40	0	0	0	0	0	13800	ok	1.87857e+09	380250294	0.202415	2.92825e+08	-	-	-	-	3	28327	0.999753	-	-	-	-	-	-	-	-	-	-
191	Aves	Gruiformes	Phasianidae	Gallus gallus	Common chicken	9326020	France: Zoo de Guadeloupe au Parc des Mamelles	751.72	-	Captive	Flighted	Stool	7.85	Invertebrate	-	20	30	0	30	0	20	0	0	0	0	0	760	ok	1.68627e+07	628171	0.0372521	-	-	-	-	-	11	791	-	-	-	-	-	-	-	-	-	-	-
193	Mammalia	Carnivora	Procyonidae	Procyon lotor	Raccoon	5218786	France: Zoo de Guadeloupe au Parc des Mamelles	5524.97	-	Captive	Flightless	Stool	11	Omnivorous	84	20	40	0	0	0	20	20	0	0	0	20	29160	ok	2.22651e+10	20126333	0.000903941	-	-	-	-	-	6	3304	-	-	0.4	-	-	0.0010929	-	-	-	-	-
194	Mammalia	Carnivora	Procyonidae	Nasua nasua	South American coati	2433536	France: Zoo de Guadeloupe au Parc des Mamelles	3793.85	-	Captive	Flightless	Stool	-	Fruit	43	70	10	0	0	0	0	0	20	0	0	20	2200	ok	8.46692e+07	212252	0.00250684	-	-	-	-	-	7	1274	0.0180534	-	0.105965	-	-	-	-	0.591052	-	-	-
195	Mammalia	Carnivora	Herpestidae	Herpestes urva	Small Indian mongoose	2434244	France: Zoo de Guadeloupe au Parc des Mamelles	1863.2	-	Captive	Flightless	Stool	-	Omnivorous	-	10	30	0	0	0	0	30	20	10	0	60	8960	ok	1.55499e+09	3.8273e+06	0.0024613	-	-	-	-	-	< rarefaction	8	1	-	-	-	-	-	-	-	-	-	-
196	Mammalia	Carnivora	Felidae	Leopardus pardalis	Ocelot	2434982	France: Zoo de Guadeloupe au Parc des Mamelles	11900.1	-	Captive	Flightless	Stool	34	Carnivorous	4	0	0	0	0	0	0	20	70	10	0	100	7880	ok	2.1877e+09	853236	0.000390015	-	-	-	-	-	5	501	-	-	-	-	-	0.00992556	-	-	-	-	-
198	Mammalia	Carnivora	Felidae	Panthera onca	Jaguar	5219426	France: Zoo de Guadeloupe au Parc des Mamelles	96000	colon_fermenter	Captive	Flightless	Stool	43	Carnivorous	4	0	0	0	0	0	0	10	80	10	0	100	7520	ok	1.73676e+09	1188926	0.000684567	-	-	-	-	-	< rarefaction	6	1	-	-	-	-	-	-	-	-	-	-
199	Mammalia	Carnivora	Felidae	Puma concolor	Cougar	2435099	France: Zoo de Guadeloupe au Parc des Mamelles	51600	-	Captive	Flightless	Stool	-	Carnivorous	4	0	0	0	0	0	0	0	100	0	0	100	5640	ok	1.63757e+09	939845	0.000573925	-	-	-	-	-	6	1049	0.714967	0.00381316	0.00190658	-	-	-	-	-	-	-	-
200	Mammalia	Primates	Cebidae	Sapajus apella	Tufted capuchin	2436639	France: Zoo de Guadeloupe au Parc des Mamelles	2500	-	Captive	Flightless	Stool	3.5	Omnivorous	-	20	20	10	20	0	20	0	0	0	10	10	4800	ok	4.14332e+08	182182	0.0004397	-	-	-	-	-	6	1473	0.00195503	-	-	-	-	-	-	-	-	-	-
201	Mammalia	Primates	Cebidae	Saimiri sciureus	Common squirrel monkey	2436661	France: Zoo de Guadeloupe au Parc des Mamelles	270	-	Captive	Flightless	Stool	4.5	Omnivorous	43	20	20	0	0	0	20	0	0	0	20	20	14280	ok	6.05832e+09	487178	8.04147e-05	-	-	-	-	-	-	-	-	-	-	-	-	-	-	-	-	-	-
202	Mammalia	Primates	Atelidae	Ateles paniscus	Red-faced spider monkey	2436645	France: Zoo de Guadeloupe au Parc des Mamelles	7900.05	-	Captive	Flightless	Stool	5.3	Omnivorous	98	60	10	0	10	0	10	0	0	0	10	10	29720	ok	2.14996e+10	25418079	0.00118226	6.81896e+06	6.48077e+06	4.23532e+06	-	-	9	16674	0.606513	0.144416	-	-	-	0.24907	-	-	-	-	-
203	Mammalia	Primates	Pitheciidae	Pithecia pithecia	White-faced saki	2436373	France: Zoo de Guadeloupe au Parc des Mamelles	1375.5	colon_fermenter	Captive	Flightless	Stool	15	Omnivorous	110	-	-	-	-	-	-	-	-	-	-	-	33360	ok	1.98004e+10	1.64414e+08	0.0083036	3.75631e+06	7.88345e+07	4.68569e+06	-	57192	11	20181	0.130618	0.0236856	-	-	-	0.331401	-	0.514296	-	-	-
204	Mammalia	Primates	Cercopithecidae	Chlorocebus aethiops	Grivet monkey	2436566	France: Zoo de Guadeloupe au Parc des Mamelles	4155	colon_fermenter	Captive	Flightless	Stool	22.7	Omnivorous	169	40	20	0	20	0	0	0	0	0	20	20	19600	ok	5.03857e+09	4.44068e+07	0.00881336	2.39834e+07	3.94532e+06	7.75523e+06	-	-	6	17783	0.61137	0.268177	-	-	-	0.11944	-	0.0010122	-	-	-
205	Reptilia	Testudines	Cheloniidae	Eretmochelys imbricata	Hawksbill sea turtle	8841716	France: Zoo de Guadeloupe au Parc des Mamelles	50000	-	Captive	Flightless	Stool	-	Omnivorous	-	0	0	0	0	0	0	0	0	0	0	0	600	-	-	-	-	-	-	-	-	-	2	22013	-	-	-	-	-	-	-	-	0.999682	-	-
206	Reptilia	Testudines	Testudinidae	Aldabrachelys gigantea	Aldabra giant tortoise	7696021	France: Zoo de Guadeloupe au Parc des Mamelles	200000	-	Captive	Flightless	Stool	360	Herbivorous	-	0	0	0	90	10	0	0	0	0	0	0	16240	ok	2.94437e+09	6.10554e+08	0.207364	1.62513e+07	1.21398e+07	2.34573e+08	-	-	15	12780	0.118936	-	0.0057903	-	-	0.0549296	-	0.00117371	-	0.149922	0.00516432
207	Reptilia	Testudines	Testudinidae	Chelonoidis carbonarius	Red-footed tortoise	9533689	France: Zoo de Guadeloupe au Parc des Mamelles	800	-	Captive	Flightless	Stool	144	Herbivorous	-	0	10	0	90	0	0	0	0	0	0	0	23640	ok	6.92622e+09	1.05534e+09	0.152368	6.31308e+08	9.72835e+06	5.063e+07	-	-	11	17745	0.81437	0.00332488	-	0.00169062	-	0.0141448	-	-	-	0.0790645	-
208	Mammalia	Chiroptera	Phyllostomidae	Artibeus jamaicensis	Jamaican fruit bat	2433272	France: Zoo de Guadeloupe au Parc des Mamelles	42.17	no_fermenter	Captive	Flighted	Stool	-	Fruit	-	80	10	10	0	0	0	0	0	0	0	0	7800	ok	3.15927e+09	1.19572e+07	0.00378479	-	-	1.03456e+07	-	-	9	12382	-	-	-	-	-	-	-	0.7246	0.196979	0.0374738	-
209	Aves	Columbiformes	Columbidae	Patagioenas squamosa	Scaly-naped pigeon	2495291	France: Zoo de Guadeloupe au Parc des Mamelles	312	-	Captive	Flighted	Stool	-	Omnivorous	-	40	10	0	30	0	20	0	0	0	0	0	1600	ok	3.62138e+08	110198	0.000304298	-	-	-	-	-	2	5556	-	-	-	-	-	0.99982	-	-	-	-	-
210	Aves	Piciformes	Ramphastidae	Ramphastos toco	Common toucan	2478765	France: Zoo de Guadeloupe au Parc des Mamelles	620	-	Captive	Flighted	Stool	-	FruitNect	-	-	-	-	-	-	-	-	-	-	-	-	43750	ok	2.83068e+10	1.74106e+07	0.000615067	1.07136e+06	-	-	-	-	2	11638	0.986252	-	-	-	-	-	-	-	0.0137481	-	-
211	Aves	Psittaciformes	Psittacidae	Ara chloropterus	Red-and-green macaw	5959225	France: Zoo de Guadeloupe au Parc des Mamelles	1200	-	Captive	Flighted	Stool	-	Herbivorous	-	40	0	0	30	0	30	0	0	0	0	0	16375	ok	3.41569e+09	9.51957e+06	0.00278702	-	-	-	-	-	-	-	-	-	-	-	-	-	-	-	-	-	-
212	Aves	Psittaciformes	Psittacidae	Ara ararauna	Blue-and-yellow macaw	5959231	France: Zoo de Guadeloupe au Parc des Mamelles	1125	-	Captive	Flighted	Stool	-	PlantSeed	-	30	0	10	30	0	30	0	0	0	0	0	4812.5	ok	1.77588e+08	136421	0.000768186	-	-	-	-	-	4	306	0.0326797	-	-	-	-	-	-	-	-	0.96732	-
213	Aves	Psittaciformes	Psittacidae	Ara macao	Scarlet macaw	5959227	France: Zoo de Guadeloupe au Parc des Mamelles	1000	-	Captive	Flighted	Stool	-	Herbivorous	-	20	0	20	30	0	30	0	0	0	0	0	27437.5	ok	2.96925e+10	51463500	0.00173322	-	-	7.63284e+06	1.00467e+06	-	-	-	-	-	-	-	-	-	-	-	-	-	-
216	Actinopterygii	Perciformes	Scaridae	Scarus vetula	Queen parrotfish	2393681	France: Zoo de Guadeloupe au Parc des Mamelles	20000	-	Captive	Flightless	Stool	-	Herbivorous	-	-	-	-	-	-	-	-	-	-	-	-	17166.7	-	-	684242	-	-	-	-	207552	2.89395e+07	-	-	-	-	-	-	-	-	-	-	-	-	-
217	Actinopterygii	Perciformes	Scaridae	Scarus vetula	Queen parrotfish	2393681	France: Zoo de Guadeloupe au Parc des Mamelles	20000	-	Captive	Flightless	Stool	-	Herbivorous	-	0	0	0	0	0	0	0	0	0	0	0	13416.7	Low	2.24806e+07	-	-	-	-	-	-	3.33531e+06	2	14072	-	-	-	-	-	-	0.999929	-	-	-	-
218	Actinopterygii	Perciformes	Scaridae	Scarus vetula	Queen parrotfish	2393681	France: Zoo de Guadeloupe au Parc des Mamelles	20000	-	Captive	Flightless	Stool	-	Herbivorous	-	-	-	-	-	-	-	-	-	-	-	-	98666.7	Low	4.0776e+09	2.35043e+06	0.000576424	-	-	-	697105	1.97232e+08	-	-	-	-	-	-	-	-	-	-	-	-	-
219	Actinopterygii	Perciformes	Scaridae	Scarus vetula	Queen parrotfish	2393681	France: Zoo de Guadeloupe au Parc des Mamelles	20000	-	Captive	Flightless	Stool	-	Herbivorous	-	-	-	-	-	-	-	-	-	-	-	-	4333.33	Low	1.06245e+07	-	-	-	-	-	-	-	< rarefaction	8	0.125	-	-	-	-	0.875	-	-	-	-	-
221	Aves	Accipitriformes	Accipitridae	Accipiter nisus	Eurasian sparrowhawk	2480637	France: Muséum National d'Histoire Naturelle, Paris	92	-	Wild	Flighted	Gut content	12.1667	VertFishScav	-	-	-	-	-	-	-	-	-	-	-	-	4312.5	-	-	-	-	340063	-	-	-	-	4	1244	0.00643087	-	-	-	-	-	-	-	-	-	-
222	Aves	Charadriiformes	Laridae	Sterna hirundo	Common tern	9367409	France: Muséum National d'Histoire Naturelle, Paris	120	-	Wild	Flighted	Gut content	-	Carnivorous	-	0	10	0	0	10	0	0	0	80	0	80	6291.67	ok	2.91233e+08	-	-	-	-	-	-	-	-	-	-	-	-	-	-	-	-	-	-	-	-
223	Aves	Strigiformes	Tytonidae	Tyto alba	Barn-owl	2497921	France: Muséum National d'Histoire Naturelle, Paris	500	-	Wild	Flighted	Gut content	-	VertFishScav	-	-	-	-	-	-	-	-	-	-	-	-	4363.64	-	-	-	-	-	-	-	-	-	-	-	-	-	-	-	-	-	-	-	-	-	-
224	Aves	Accipitriformes	Accipitridae	Elanus caeruleus	Hawk	2480372	France: Muséum National d'Histoire Naturelle, Paris	260	-	Wild	Flighted	Gut content	-	VertFishScav	-	-	-	-	-	-	-	-	-	-	-	-	47944.4	Low	1.29566e+07	9.52666e+06	0.735272	-	-	-	130364	2.25849e+07	-	-	-	-	-	-	-	-	-	-	-	-	-
225	Aves	Gruiformes	Rallidae	Gallinula chloropus	Common moorhen	5228199	France: Muséum National d'Histoire Naturelle, Paris	339.63	-	Wild	Flighted	Gut content	-	Omnivorous	-	-	-	-	-	-	-	-	-	-	-	-	39294.1	ok	1.38186e+10	776646	5.62029e-05	-	-	-	212371	1.11467e+06	1	7138	-	-	-	-	-	-	-	-	-	-	-
226	Aves	Podicipediformes	Podicipedidae	Tachybaptus ruficollis	Little grebe	2482048	France: Muséum National d'Histoire Naturelle, Paris	170	-	Wild	Flighted	Gut content	-	Invertebrate	-	0	80	0	0	0	0	20	0	0	0	20	38000	Low	1.65021e+09	700344	0.000424397	-	-	-	181715	1.08965e+06	-	-	-	-	-	-	-	-	-	-	-	-	-
227	Aves	Gruiformes	Rallidae	Rallus aquaticus	Water rail	2474831	France: Muséum National d'Histoire Naturelle, Paris	110.67	-	Wild	Flighted	Gut content	-	Omnivorous	-	10	20	0	20	0	10	10	20	10	0	0	4222.22	-	-	-	-	-	-	-	-	-	< rarefaction	15	0.6	-	-	-	-	0.0666667	-	-	-	-	-
228	Aves	Passeriformes	Corvidae	Garrulus glandarius	Eurasian jay	5229493	France: Muséum National d'Histoire Naturelle, Paris	104	-	Wild	Flighted	Gut content	-	Omnivorous	-	-	-	-	-	-	-	-	-	-	-	-	4823.53	-	-	-	-	-	-	-	-	-	-	-	-	-	-	-	-	-	-	-	-	-	-
229	Aves	Strigiformes	Strigidae	Strix aluco	Tawny owl	9282206	France: Muséum National d'Histoire Naturelle, Paris	472.46	-	Wild	Flighted	Gut content	-	VertFishScav	-	-	-	-	-	-	-	-	-	-	-	-	30100	Low	6.58966e+08	685316	0.00103999	300995	-	-	742716	1.04729e+06	-	-	-	-	-	-	-	-	-	-	-	-	-
230	Aves	Strigiformes	Strigidae	Strix aluco	Tawny owl	9282206	France: Muséum National d'Histoire Naturelle, Paris	472.46	-	Wild	Flighted	Gut content	-	VertFishScav	-	0	10	0	0	0	0	10	80	0	0	0	1809.52	ok	2.0846e+07	-	-	-	-	-	-	-	4	18461	-	-	-	-	-	-	-	-	-	-	-
231	Aves	Charadriiformes	Alcidae	Alca torda	Razorbill	8277073	France: Muséum National d'Histoire Naturelle, Paris	730	-	Wild	Flighted	Gut content	16.7417	Carnivorous	-	0	20	0	0	0	0	0	0	80	0	80	27818.2	Low	5.43239e+07	175974	0.00323934	-	-	-	71253.9	-	-	-	-	-	-	-	-	-	-	-	-	-	-
232	Aves	Falconiformes	Falconidae	Falco peregrinus	Peregrine falcon	2481047	France: Muséum National d'Histoire Naturelle, Paris	1000	-	Wild	Flighted	Gut content	6.8975	VertFishScav	-	-	-	-	-	-	-	-	-	-	-	-	17227.3	Low	7.59056e+06	-	-	-	-	-	123085	7.33558e+06	-	-	-	-	-	-	-	-	-	-	-	-	-
233	Aves	Charadriiformes	Laridae	Chroicocephalus ridibundus	Common gull	2481137	France: Muséum National d'Histoire Naturelle, Paris	284	-	Wild	Flighted	Gut content	-	Invertebrate	-	-	-	-	-	-	-	-	-	-	-	-	58000	Low	1.61162e+07	8.19437e+06	0.508456	-	-	-	425910	2.05287e+06	4	27162	-	-	-	-	-	-	-	-	0.999853	-	-
234	Aves	Strigiformes	Strigidae	Athene noctua	Little owl	2497266	France: Muséum National d'Histoire Naturelle, Paris	170	-	Wild	Flighted	Gut content	-	Invertebrate	-	-	-	-	-	-	-	-	-	-	-	-	6230.77	Low	7.41027e+06	-	-	-	-	-	-	-	-	-	-	-	-	-	-	-	-	-	-	-	-
235	Aves	Charadriiformes	Scolopacidae	Limosa limosa	Black-tailed godwit	2481685	France: Muséum National d'Histoire Naturelle, Paris	290	-	Wild	Flighted	Gut content	-	Invertebrate	-	10	60	0	0	0	10	10	0	10	0	20	23250	Low	899119312	-	-	-	-	-	-	-	-	-	-	-	-	-	-	-	-	-	-	-	-
236	Aves	Piciformes	Picidae	Picus viridis	European green woodpecker	2478523	France: Muséum National d'Histoire Naturelle, Paris	176	-	Wild	Flighted	Gut content	-	Invertebrate	-	10	90	0	0	0	0	0	0	0	0	0	4944.44	ok	2.56026e+09	-	-	-	-	-	-	-	< rarefaction	100	-	-	-	-	-	-	-	-	1	-	-
237	Aves	Strigiformes	Strigidae	Strix aluco	Tawny owl	9282206	France: Muséum National d'Histoire Naturelle, Paris	472.46	-	Wild	Flighted	Gut content	-	VertFishScav	-	-	-	-	-	-	-	-	-	-	-	-	1588.24	Low	1.33009e+07	-	-	-	-	-	-	-	-	-	-	-	-	-	-	-	-	-	-	-	-
238	Aves	Gruiformes	Rallidae	Fulica atra	Eurasian coot	2474377	France: Muséum National d'Histoire Naturelle, Paris	717.12	-	Wild	Flighted	Gut content	18.11	PlantSeed	-	0	10	0	30	0	30	10	10	10	0	0	160913	Low	1.88911e+07	9.62937e+06	0.50973	119600	-	-	927862	835983	2	14889	-	-	-	-	-	-	-	-	0.999866	-	-
240	Aves	Coraciiformes	Alcedinidae	Alcedo atthis	Common kingfisher	2475532	France: Muséum National d'Histoire Naturelle, Paris	31.09	-	Wild	Flighted	Gut content	-	VertFishScav	-	0	30	0	0	0	0	0	0	70	0	0	6888.89	-	-	-	-	-	-	-	-	-	2	13673	-	-	-	-	-	-	-	-	-	-	-
242	Aves	Passeriformes	Corvidae	Pica pica	Eurasian magpie	5229490	France: Muséum National d'Histoire Naturelle, Paris	210	-	Wild	Flighted	Gut content	-	Omnivorous	-	10	20	0	0	20	10	20	20	0	0	40	2533.33	ok	1.48279e+08	-	-	-	-	-	-	-	-	-	-	-	-	-	-	-	-	-	-	-	-
244	Aves	Strigiformes	Strigidae	Strix aluco	Tawny owl	9282206	France: Muséum National d'Histoire Naturelle, Paris	472.46	-	Wild	Flighted	Gut content	-	VertFishScav	-	-	-	-	-	-	-	-	-	-	-	-	54809.5	Low	4.29313e+07	4.85451e+09	113.076	-	-	-	343905	4.35673e+07	-	-	-	-	-	-	-	-	-	-	-	-	-
245	Aves	Accipitriformes	Accipitridae	Accipiter gentilis	Northern goshawk	2480589	France: Muséum National d'Histoire Naturelle, Paris	866.04	-	Wild	Flighted	Gut content	12.1667	VertFishScav	-	0	0	0	0	0	0	10	90	0	0	0	23055.6	Low	286729070	2.96699e+06	0.0103477	779801	-	-	156129	-	2	3322	-	0.999097	-	-	-	-	-	-	-	-	-
246	Aves	Accipitriformes	Accipitridae	Pernis apivorus	European honey buzzard	2480420	France: Muséum National d'Histoire Naturelle, Paris	760	-	Wild	Flighted	Gut content	6.805	Invertebrate	-	-	-	-	-	-	-	-	-	-	-	-	19080	Low	2.60453e+08	570190	0.00218922	-	-	-	-	1.36026e+06	-	-	-	-	-	-	-	-	-	-	-	-	-
247	Aves	Piciformes	Picidae	Picus viridis	European green woodpecker	2478523	France: Muséum National d'Histoire Naturelle, Paris	109	-	Wild	Flighted	Gut content	-	Invertebrate	-	-	-	-	-	-	-	-	-	-	-	-	17772.7	Low	8.79567e+06	264630	0.0300864	-	-	-	-	-	-	-	-	-	-	-	-	-	-	-	-	-	-
249	Aves	Gruiformes	Rallidae	Gallinula chloropus	Common moorhen	5228199	France: Muséum National d'Histoire Naturelle, Paris	339.63	-	Wild	Flighted	Gut content	-	Omnivorous	-	-	-	-	-	-	-	-	-	-	-	-	29081.8	Low	5.63256e+08	403036	0.000715547	-	-	-	299826	2.16483e+06	-	-	-	-	-	-	-	-	-	-	-	-	-
250	Aves	Podicipediformes	Podicipedidae	Podiceps cristatus	Great crested grebe	2482054	France: Muséum National d'Histoire Naturelle, Paris	730	-	Wild	Flighted	Gut content	-	VertFishScav	-	-	-	-	-	-	-	-	-	-	-	-	38852.2	ok	2.95312e+09	688461	0.00023313	-	-	-	66695.1	1.07985e+06	-	-	-	-	-	-	-	-	-	-	-	-	-
252	Aves	Gruiformes	Rallidae	Gallinula chloropus	Common moorhen	5228199	France: Muséum National d'Histoire Naturelle, Paris	339.63	-	Wild	Flighted	Gut content	-	Omnivorous	-	-	-	-	-	-	-	-	-	-	-	-	36181.8	ok	1.04151e+10	410765	3.94395e-05	-	-	-	-	-	-	-	-	-	-	-	-	-	-	-	-	-	-
254	Aves	Procellariiformes	Procellariidae	Puffinus mauretanicus	Balearic shearwater	5229360	France: Muséum National d'Histoire Naturelle, Paris	500	-	Wild	Flighted	Gut content	-	Carnivorous	-	0	40	0	0	10	0	0	0	50	0	50	22958.3	Low	2.49521e+08	7.16043e+06	0.0286967	4.14318e+06	-	-	2.57572e+06	2.20508e+08	-	-	-	-	-	-	-	-	-	-	-	-	-
255	Aves	Passeriformes	Corvidae	Corvus corax	Common raven	2482492	France: Muséum National d'Histoire Naturelle, Paris	1500	-	Wild	Flighted	Gut content	-	VertFishScav	-	-	-	-	-	-	-	-	-	-	-	-	3963.64	-	-	1416650	-	-	-	-	-	3.16271e+06	-	-	-	-	-	-	-	-	-	-	-	-	-
256	Aves	Accipitriformes	Accipitridae	Circus aeruginosus	Western marsh harrier	2480482	France: Muséum National d'Histoire Naturelle, Paris	704.07	-	Wild	Flighted	Gut content	-	VertFishScav	-	0	10	0	0	0	0	20	60	10	0	0	104100	Low	2.55897e+07	1.01342e+07	0.396028	-	-	-	1.17131e+06	1.33809e+07	3	9927	-	-	-	-	-	1	-	-	-	-	-
258	Mammalia	Carnivora	Ailuridae	Ailurus fulgens	Red panda	5219446	France: Jardin des Plantes, Paris	4600	-	Captive	Flightless	Stool	3.6	Herbivorous	77	-	-	-	-	-	-	-	-	-	-	-	10058.8	ok	9.90074e+09	211592	2.13714e-05	-	-	-	111712	697682	-	-	-	-	-	-	-	-	-	-	-	-	-
259	Mammalia	Carnivora	Viverridae	Arctictis binturong	Bearcat	2434615	France: Jardin des Plantes, Paris	2000	-	Captive	Flightless	Stool	6.5	Fruit	84	30	0	0	20	10	0	0	10	30	0	40	13428.6	ok	6.93081e+10	372993	5.38167e-06	-	-	-	122074	530784	-	-	-	-	-	-	-	-	-	-	-	-	-
260	Reptilia	Squamata	Helodermatidae	Heloderma suspectum	Gila monster	2460817	France: Jardin des Plantes, Paris	1814	-	Captive	Flightless	Stool	-	Carnivorous	-	0	0	0	0	0	0	0	0	0	0	0	18518.5	-	-	-	-	-	-	-	-	-	2	344	-	-	-	-	-	-	-	-	-	-	-
263	Mammalia	Carnivora	Mustelidae	Martes flavigula	Yellow-throated marten	5218844	France: Jardin des Plantes, Paris	1842.5	-	Captive	Flightless	Stool	9.7	Omnivorous	-	10	10	0	0	0	0	20	40	0	20	80	8500	ok	7.00328e+09	120027	1.71387e-05	-	-	-	92526.8	-	2	7544	-	-	-	-	-	-	-	-	-	-	-
264	Mammalia	Carnivora	Felidae	Otocolobus manul	Pallas's cat	2435023	France: Jardin des Plantes, Paris	300	colon_fermenter	Captive	Flightless	Stool	-	Carnivorous	-	0	0	0	0	0	0	0	100	0	0	100	44150	ok	1.56503e+11	2.40484e+06	1.53661e-05	302338	-	5.16963e+06	389795	2.70748e+06	3	7396	-	1	-	-	-	-	-	-	-	-	-
265	Aves	Coraciiformes	Alcedinidae	Dacelo novaeguineae	Laughing kookaburra	2475648	France: Jardin des Plantes, Paris	333.8	-	Captive	Flighted	Stool	-	Invertebrate	-	0	70	0	0	0	0	20	0	10	0	30	4133.33	Low	7.51924e+06	-	-	-	-	-	-	-	< rarefaction	6	0.666667	-	-	-	-	-	-	-	-	-	-
266	Aves	Phoenicopteriformes	Phoenicopteridae	Phoenicopterus roseus	Greater flamingo	4352332	France: Jardin des Plantes, Paris	2000	-	Captive	Flighted	Stool	-	Omnivorous	-	0	50	0	20	0	20	0	0	10	0	0	2750	ok	1.53169e+09	144619	9.44174e-05	-	-	-	-	374274	10	7358	-	-	-	-	0.172329	-	-	-	-	0.0599348	-
267	Aves	Strigiformes	Strigidae	Bubo scandiacus	Snowy owl	5959143	France: Jardin des Plantes, Paris	2028.76	-	Captive	Flighted	Stool	-	VertFishScav	-	0	10	0	0	0	0	0	90	0	0	0	1892.86	ok	4.68195e+07	250133	0.0053425	-	-	-	-	-	2	9684	-	-	-	-	-	-	-	-	-	-	-
268	Mammalia	Perissodactyla	Equidae	Equus przewalskii	Przewalski's horse	5787169	France: Jardin des Plantes, Paris	250000	colon_fermenter	Captive	Flightless	Stool	25	Herbivorous	-	0	0	0	100	0	0	0	0	0	0	0	43750	ok	69437939030	2.6169e+08	0.00376869	2.7792e+07	1.61477e+07	7.84607e+08	1.76376e+06	8.05336e+06	30	2203	0.108045	-	-	-	-	0.152479	-	-	-	-	-
269	Mammalia	Primates	Hominidae	Pongo pygmaeus	Bornean orangutan	5219532	France: Jardin des Plantes, Paris	37000	colon_fermenter	Captive	Flightless	Stool	82.1	Fruit	153	80	10	0	0	0	0	0	0	0	10	10	48440	ok	1.99567e+11	1.54054e+08	0.000771942	4.12634e+08	1.24292e+07	2.92399e+07	380372	5.50226e+06	11	11323	0.509141	0.226177	-	-	-	0.264683	-	-	-	-	-
271	Mammalia	Diprotodontia	Macropodidae	Dendrolagus goodfellowi	Goodfellow's tree-kangaroo	2440222	France: Jardin des Plantes, Paris	8025	non_ruminant_foregut_fermenter	Captive	Flightless	Stool	-	PlantFruit	-	50	0	0	50	0	0	0	0	0	0	0	78208.3	ok	3.11545e+11	6.42358e+07	0.000206185	1.40577e+08	1.21096e+07	-	670140	2.3846e+07	7	16438	0.575192	0.0275581	-	-	-	0.39725	-	-	-	-	-
272	Mammalia	Carnivora	Felidae	Panthera uncia	Snow leopard	2435238	France: Jardin des Plantes, Paris	44167	colon_fermenter	Captive	Flightless	Stool	-	Carnivorous	-	0	0	0	0	0	0	0	100	0	0	100	28300	ok	1.36359e+11	479985	3.52002e-06	336322	-	-	210844	1.40758e+06	3	16401	-	0.999939	-	-	-	-	-	-	-	-	-
273	Mammalia	Carnivora	Felidae	Panthera pardus	Leopard	5219436	France: Jardin des Plantes, Paris	52038.2	colon_fermenter	Captive	Flightless	Stool	-	Carnivorous	4	0	0	0	0	0	0	0	100	0	0	100	15038.5	ok	3.29872e+10	770018	2.33429e-05	1.07169e+06	-	-	185779	1.1817e+06	7	20001	0.137843	0.862157	-	-	-	-	-	-	-	-	-
274	Mammalia	Artiodactyla	Suidae	Sus cebifrons	Warty pig	2441215	France: Jardin des Plantes, Paris	190792	colon_fermenter	Captive	Flightless	Stool	-	Omnivorous	-	0	10	0	60	10	10	0	0	0	10	10	51000	ok	1.91331e+11	5.62636e+07	0.000294064	1.23422e+07	1.97924e+07	6.36361e+06	615709	2.63829e+07	13	13261	0.40457	-	-	-	-	0.586079	-	-	-	-	-
276	Aves	Piciformes	Picidae	Dendrocopos major	Great spotted woodpecker	2477968	France: Muséum National d'Histoire Naturelle, Paris	74.94	-	Wild	Flighted	Gut content	-	Omnivorous	-	0	50	0	0	10	30	0	10	0	0	0	33666.7	Low	1.49062e+07	581009	0.0389775	-	-	-	245650	7.16203e+06	2	12250	-	0.00334694	-	-	-	-	-	-	-	-	-
277	Mammalia	Carnivora	Felidae	Felis catus	House cat	2435035	France: Zoo de Guadeloupe au Parc des Mamelles	360	-	Captive	Flightless	Stool	23.78	Carnivorous	-	0	0	0	0	0	0	0	100	0	0	100	18791.7	ok	3.10121e+09	-	-	-	-	-	618256	795443	-	-	-	-	-	-	-	-	-	-	-	-	-
278	Mammalia	Carnivora	Canidae	Otocyon megalotis	Bat-eared fox	2434349	France: Parc zoologique de Paris	4300	-	Captive	Flightless	Stool	-	Invertebrate	32	-	-	-	-	-	-	-	-	-	-	-	20500	ok	4.59456e+10	756658	1.64686e-05	-	-	-	180472	1.24984e+07	-	-	-	-	-	-	-	-	-	-	-	-	-
279	Mammalia	Carnivora	Canidae	Otocyon megalotis	Bat-eared fox	2434349	France: Parc zoologique de Paris	4300	-	Captive	Flightless	Stool	-	Invertebrate	32	0	50	0	20	0	0	0	20	0	10	30	14703.7	ok	4.71814e+10	397383	8.42244e-06	-	-	-	325678	5.70417e+06	-	-	-	-	-	-	-	-	-	-	-	-	-
280	Reptilia	Squamata	Viperidae	Bitis rhinoceros	West African gaboon viper	2444859	France: Palais de la Découverte, Paris	800	-	Captive	Flightless	Stool	-	Carnivorous	-	-	-	-	-	-	-	-	-	-	-	-	35678.6	ok	7.35275e+10	1.65712e+06	2.25374e-05	-	-	-	117792	4.74026e+06	< rarefaction	183	-	-	-	-	-	-	-	-	-	-	-
281	Reptilia	Squamata	Helodermatidae	Heloderma suspectum	Gila monster	2460817	France: Palais de la Découverte, Paris	1814	-	Captive	Flightless	Stool	-	Carnivorous	-	-	-	-	-	-	-	-	-	-	-	-	28923.1	ok	6.24619e+10	1.4238e+06	2.27947e-05	-	-	-	204733	2.89522e+06	2	1742	-	-	-	-	-	-	-	-	-	0.999426	-
282	Reptilia	Squamata	Viperidae	Bitis arietans	Puff adder	8901465	France: Palais de la Découverte, Paris	4500	-	Captive	Flightless	Stool	720	Carnivorous	-	0	0	0	0	0	0	0	0	0	0	0	22190.5	ok	3.41898e+10	1.23261e+06	3.60519e-05	-	-	-	284934	1.45306e+06	2	17811	-	-	-	-	-	-	1	-	-	-	-
283	Reptilia	Squamata	Colubridae	Naja nivea	Cape cobra	2470423	France: Palais de la Découverte, Paris	-	-	Captive	Flightless	Stool	-	Carnivorous	-	0	0	0	0	0	0	50	50	0	0	100	17750	ok	2.08573e+10	1.3159e+06	6.30909e-05	-	-	7.43271e+07	181869	-	-	-	-	-	-	-	-	-	-	-	-	-	-
284	Amphibia	Anura	Dendrobatidae	Dendrobates auratus	Blue poison dart frog	5218022	France: Palais de la Découverte, Paris	8.5	-	Captive	Flightless	Stool	-	Invertebrate	-	0	0	0	0	0	0	0	0	0	0	0	15166.7	ok	4.07204e+09	5.35362e+06	0.00131473	435366	-	-	-	9.53826e+06	2	1889	-	-	-	-	-	-	-	-	-	-	-
285	Reptilia	Squamata	Viperidae	Vipera ammodytes	Horned viper	2444308	France: Palais de la Découverte, Paris	-	-	Captive	Flightless	Stool	-	Carnivorous	-	0	0	0	0	0	0	50	50	0	0	100	7684.21	ok	3.44296e+09	1.39386e+06	0.000404844	-	-	-	107446	-	-	-	-	-	-	-	-	-	-	-	-	-	-
286	Reptilia	Squamata	Viperidae	Agkistrodon contortrix	Copperhead	9215881	France: Palais de la Découverte, Paris	343	-	Captive	Flightless	Stool	-	Carnivorous	-	0	0	0	0	0	0	0	100	0	0	100	63625	ok	1.50915e+11	6.24879e+06	4.14059e-05	-	-	-	1.38852e+06	4.35931e+06	-	-	-	-	-	-	-	-	-	-	-	-	-
287	Reptilia	Squamata	Viperidae	Crotalus atrox	Western diamondback rattle snake	2444356	France: Palais de la Découverte, Paris	670	-	Captive	Flightless	Stool	312	Carnivorous	-	0	10	0	0	0	0	40	40	10	0	90	55047.6	ok	1.5688e+11	2.39896e+06	1.52917e-05	-	-	5.70767e+06	333027	1.31392e+07	-	-	-	-	-	-	-	-	-	-	-	-	-
288	Reptilia	Squamata	Helodermatidae	Heloderma horridum	Mexican beaded lizard	2460820	France: Palais de la Découverte, Paris	2700	-	Captive	Flightless	Stool	-	Carnivorous	-	-	-	-	-	-	-	-	-	-	-	-	58173.9	ok	2.29895e+11	7.26988e+06	3.16227e-05	-	-	1.73371e+07	437496	4236490	-	-	-	-	-	-	-	-	-	-	-	-	-
289	Reptilia	Squamata	Helodermatidae	Heloderma horridum	Mexican beaded lizard	2460820	France: Palais de la Découverte, Paris	200	-	Captive	Flightless	Stool	-	Carnivorous	-	0	0	0	0	0	0	50	50	0	0	100	6550	ok	7.05165e+09	690849	9.79699e-05	-	-	-	136656	522812	-	-	-	-	-	-	-	-	-	-	-	-	-
290	Reptilia	Squamata	Helodermatidae	Heloderma suspectum	Gila monster	2460817	France: Palais de la Découverte, Paris	1814	-	Captive	Flightless	Stool	-	Carnivorous	-	-	-	-	-	-	-	-	-	-	-	-	17566.7	ok	3.45248e+10	1.1077e+06	3.20844e-05	-	-	7712758	145580	1.03084e+06	2	4159	-	-	-	-	-	-	-	-	-	0.999038	-
292	Reptilia	Squamata	Viperidae	Agkistrodon taylori	Taylor's cantil	2444652	France: Palais de la Découverte, Paris	21	-	Captive	Flightless	Stool	-	Carnivorous	-	0	0	0	0	0	0	50	50	0	0	100	5421.05	ok	8.90735e+09	1.72552e+06	0.000193718	-	-	-	182885	4.54841e+07	-	-	-	-	-	-	-	-	-	-	-	-	-
293	Amphibia	Anura	Bufonidae	Rhaebo guttatus	Smooth-sided toad	2423146	France: Palais de la Découverte, Paris	30	-	Captive	Flightless	Stool	-	Invertebrate	-	0	0	0	0	0	0	0	0	0	0	0	26684.2	ok	5.1992e+10	1.09683e+08	0.00210961	235399	8.08804e+06	3.93459e+08	8.51634e+07	2.29354e+07	11	20778	-	-	-	-	-	0.255511	-	-	0.179517	-	-
294	Reptilia	Squamata	Colubridae	Lampropeltis triangulum	Milk snake	5224503	France: Palais de la Découverte, Paris	225	-	Captive	Flightless	Stool	-	Carnivorous	-	0	0	0	0	0	0	50	50	0	0	100	12285.7	ok	7.40803e+10	954306	1.2882e-05	-	-	-	230800	3.83897e+06	-	-	-	-	-	-	-	-	-	-	-	-	-
295	Reptilia	Squamata	Viperidae	Bitis rhinoceros	West African gaboon viper	2444859	France: Palais de la Découverte, Paris	800	-	Captive	Flightless	Stool	-	Carnivorous	-	-	-	-	-	-	-	-	-	-	-	-	42461.5	ok	8.73002e+10	3.26312e+06	3.73782e-05	-	-	-	351681	3.80897e+07	-	-	-	-	-	-	-	-	-	-	-	-	-
296	Reptilia	Squamata	Viperidae	Vipera ammodytes	Horned viper	2444308	France: Palais de la Découverte, Paris	-	-	Captive	Flightless	Stool	-	Carnivorous	-	-	-	-	-	-	-	-	-	-	-	-	22285.7	ok	7.39922e+10	2.78707e+06	3.76671e-05	-	-	-	205929	4.28587e+06	< rarefaction	19	0.105263	0.894737	-	-	-	-	-	-	-	-	-
297	Reptilia	Squamata	Colubridae	Dendroaspis polylepis	Black mamba	8054654	France: Palais de la Découverte, Paris	520	-	Captive	Flightless	Stool	-	Carnivorous	-	0	0	0	0	0	0	50	50	0	0	100	12600	ok	3.52503e+10	751842	2.13287e-05	-	-	-	175923	1.56839e+06	-	-	-	-	-	-	-	-	-	-	-	-	-
298	Reptilia	Squamata	Viperidae	Bitis rhinoceros	West African gaboon viper	2444859	France: Palais de la Découverte, Paris	800	-	Captive	Flightless	Stool	-	Carnivorous	-	0	0	0	0	0	0	0	0	0	0	0	36318.2	ok	9.20579e+10	1.92463e+06	2.09067e-05	-	-	-	256814	1.41469e+07	-	-	-	-	-	-	-	-	-	-	-	-	-
299	Reptilia	Squamata	Viperidae	Crotalus durissus	South American rattlesnake	2444433	France: Palais de la Découverte, Paris	1200	-	Captive	Flightless	Stool	312	Carnivorous	-	0	0	0	0	0	0	50	50	0	0	100	3894.74	ok	2.26197e+09	382332	0.000169026	-	-	-	30787.1	-	-	-	-	-	-	-	-	-	-	-	-	-	-
141b	Mammalia	Perissodactyla	Equidae	Equus grevyi	Grevy's zebra	2440894	France: Parc zoologique de Paris	380000	colon_fermenter	Captive	Flightless	Stool	42	Herbivorous	343	-	-	-	-	-	-	-	-	-	-	-	67050	ok	4.06903e+10	6.4796e+08	0.0159242	1.08918e+08	1.68966e+08	1.37812e+09	1.31917e+07	82703.5	23	20880	0.101676	-	-	-	-	0.0912356	-	-	0.00761494	-	-
142b	Mammalia	Perissodactyla	Rhinocerotidae	Ceratotherium simum	White rhinoceros	2440880	France: Parc zoologique de Paris	2.94999e+06	colon_fermenter	Captive	Flightless	Stool	62	Herbivorous	343	-	-	-	-	-	-	-	-	-	-	-	33818.2	ok	2.23589e+10	8.63858e+08	0.0386359	1.67727e+07	1.21702e+08	5.74195e+08	5.42016e+07	-	10	19095	0.0230951	-	-	-	-	0.125216	-	-	0.0275988	-	-
144b	Mammalia	Primates	Lemuridae	Lemur catta	Ring-tailed lemur	2436412	France: Parc zoologique de Paris	2900	caecum_fermenter	Captive	Flightless	Stool	23.4	Fruit	216	-	-	-	-	-	-	-	-	-	-	-	45043.5	ok	1.91782e+10	6.34528e+08	0.0330859	-	3.35034e+08	-	-	-	8	22119	-	-	-	-	-	0.997287	-	-	-	-	-
144c	Mammalia	Primates	Lemuridae	Lemur catta	Ring-tailed lemur	2436412	France: Parc zoologique de Paris	2900	caecum_fermenter	Captive	Flightless	Stool	23.4	Fruit	216	-	-	-	-	-	-	-	-	-	-	-	67050	ok	4.48336e+10	7.84339e+08	0.0174944	224559960	2.18935e+08	2.63465e+07	-	-	8	28704	0.408201	-	-	-	-	0.590789	-	-	-	-	-
146b	Mammalia	Primates	Lemuridae	Hapalemur aureus	Golden bamboo lemur	2436415	France: Parc zoologique de Paris	1575	caecum_fermenter	Captive	Flightless	Stool	47.5	Herbivorous	-	-	-	-	-	-	-	-	-	-	-	-	64954.5	ok	5.3134e+10	8.49043e+08	0.0159793	2.09126e+08	449910125	3.40533e+07	129473	-	6	22993	0.413169	-	-	-	-	0.586831	-	-	-	-	-
146c	Mammalia	Primates	Lemuridae	Hapalemur aureus	Golden bamboo lemur	2436415	France: Parc zoologique de Paris	1575	caecum_fermenter	Captive	Flightless	Stool	47.5	Herbivorous	-	-	-	-	-	-	-	-	-	-	-	-	10007.7	ok	1.76968e+11	2.21125e+09	0.0124952	3.4404e+08	5.94809e+08	4.31843e+07	381552	83502.8	6	24094	0.395202	-	-	-	-	0.604798	-	-	-	-	-
151b	Mammalia	Pilosa	Choloepodidae	Choloepus didactylus	Linnaeus's two-toed sloth	5219519	France: Parc zoologique de Paris	5160	nonruminant_foregut_fermenter	Captive	Flightless	Stool	147	Herbivorous	180	30	0	0	70	0	0	0	0	0	0	0	1800	-	-	-	-	-	-	-	-	-	2	14147	-	-	-	-	-	-	-	-	0.999717	-	-
154b	Mammalia	Carnivora	Felidae	Panthera onca	Jaguar	5219426	France: Parc zoologique de Paris	96000	colon_fermenter	Captive	Flightless	Stool	43	Carnivorous	4	-	-	-	-	-	-	-	-	-	-	-	8555.56	ok	1.52193e+09	1.60341e+06	0.00105354	-	-	-	-	-	< rarefaction	7	1	-	-	-	-	-	-	-	-	-	-
157b	Mammalia	Carnivora	Eupleridae	Cryptoprocta ferox	Fossa	2433516	France: Parc zoologique de Paris	6500	-	Captive	Flightless	Stool	-	Carnivorous	15	-	-	-	-	-	-	-	-	-	-	-	20631.6	ok	1.26732e+10	8.44613e+06	0.000666457	-	-	-	-	-	4	5131	0.388618	-	0.611382	-	-	-	-	-	-	-	-
158b	Mammalia	Carnivora	Otariidae	Arctocephalus australis	South American fur seal	2433480	France: Parc zoologique de Paris	6800	-	Captive	Flightless	Stool	-	Carnivorous	15	0	40	0	0	0	0	0	0	60	0	60	37520	ok	6.47961e+10	-	-	-	-	-	-	-	-	-	-	-	-	-	-	-	-	-	-	-	-
160b	Mammalia	Carnivora	Herpestidae	Suricata suricatta	Meerkat	2434126	France: Parc zoologique de Paris	776	-	Captive	Flightless	Stool	-	Invertebrate	15	-	-	-	-	-	-	-	-	-	-	-	30172.4	ok	1.75168e+10	8.0577e+06	0.000459998	-	-	6.80398e+06	-	107241	-	-	-	-	-	-	-	-	-	-	-	-	-
160c	Mammalia	Carnivora	Herpestidae	Suricata suricatta	Meerkat	2434126	France: Parc zoologique de Paris	776	-	Captive	Flightless	Stool	-	Invertebrate	15	-	-	-	-	-	-	-	-	-	-	-	9807.69	ok	3.03752e+09	786306	0.000258865	-	-	-	157501	-	-	-	-	-	-	-	-	-	-	-	-	-	-
168B	Mammalia	Chiroptera	Pteropodidae	Eidolon helvum	Straw-coloured fruit bat	2432836	France: Parc zoologique de Paris	43.66	no_fermenter	Captive	Flighted	Stool	1.9	Fruit	110	100	0	0	0	0	0	0	0	0	0	0	6086.96	Low	8.29862e+07	-	-	-	-	-	-	-	7	23687	-	-	-	-	-	-	-	-	-	0.00143539	-
67REDO	Aves	Piciformes	Ramphastidae	Ramphastos toco	Common toucan	2478765	France: Parc zoologique de Paris	620	-	Captive	Flighted	Stool	-	FruitNect	-	-	-	-	-	-	-	-	-	-	-	-	5888.89	Low	6.11794e+07	-	-	-	-	-	-	-	-	-	-	-	-	-	-	-	-	-	-	-	-
96E	Aves	Passeriformes	Turdidae	Turdus merula	Common blackbird	2490719	France: Muséum National d'Histoire Naturelle, Paris	51.5	-	Wild	Flighted	Gut content	0.469778	Omnivorous	-	-	-	-	-	-	-	-	-	-	-	-	13030.2	Low	3.72481e+07	-	-	-	-	-	-	-	-	-	-	-	-	-	-	-	-	-	-	-	-
97E	Aves	Piciformes	Picidae	Dendrocopos major	Great spotted woodpecker	2477968	France: Muséum National d'Histoire Naturelle, Paris	71.5	-	Wild	Flighted	Gut content	-	Omnivorous	-	-	-	-	-	-	-	-	-	-	-	-	43172.4	Low	654256	-	-	-	-	-	-	-	-	-	-	-	-	-	-	-	-	-	-	-	-
AA43	Mammalia	Artiodactyla	Cervidae	Axis axis	Chital	2440934	France: Zoo Parc de Beauval	67281.9	ruminant_foregut_fermenter	Captive	Flightless	Stool	-	Herbivorous	275	10	0	0	90	0	0	0	0	0	0	0	35619	ok	3.87994e+09	1.05162e+08	0.027104	3.0667e+08	497247	1.2383e+07	-	-	23	18316	0.964075	0.0335772	-	-	-	0.0019109	-	-	-	-	-
AF9	Mammalia	Carnivora	Ailuridae	Ailurus fulgens	Red panda	5219446	France: Zoo Parc de Beauval	4600	-	Captive	Flightless	Stool	3.6	Herbivorous	77	10	10	0	60	0	10	0	10	0	0	10	6666.67	ok	4.82351e+09	1.2883e+06	0.000267088	-	-	-	-	-	-	-	-	-	-	-	-	-	-	-	-	-	-
AM11	Mammalia	Carnivora	Ursidae	Ailuropoda melanoleuca	Giant panda	2433399	France: Zoo Parc de Beauval	108400	colon_fermenter	Captive	Flightless	Stool	8	Herbivorous	207	0	0	0	90	0	0	0	10	0	0	10	11200	ok	1.0968e+10	1.77626e+06	0.000161949	-	-	-	-	-	2	3140	0.999682	-	-	-	-	-	-	-	-	-	-
AM19	Reptilia	Squamata	Boidae	Acrantophis madagascariensis	Madagascar ground boa	2465139	France: Zoo Parc de Beauval	4300	-	Captive	Flightless	Stool	-	Carnivorous	-	0	0	0	0	0	0	0	0	0	0	0	19173.9	ok	17221272485	5.65775e+07	0.00328533	-	5.3591e+06	2.71902e+07	2.52063e+07	-	7	16755	-	-	-	-	-	0.117875	-	0.0282304	0.40573	-	-
AM3	Reptilia	Crocodilia	Alligatoridae	Alligator mississippiensis	American Alligator	2441370	France: Zoo Parc de Beauval	23000	-	Captive	Flightless	Stool	-	Carnivorous	-	0	30	0	0	0	0	30	40	0	0	100	13583.3	ok	1.90917e+10	2.63835e+06	0.000138193	-	-	-	-	-	-	-	-	-	-	-	-	-	-	-	-	-	-
BF24	Reptilia	Squamata	Iguanidae	Brachylophus fasciatus	Fiji banded iguana	5224625	France: Zoo Parc de Beauval	1814.37	-	Captive	Flightless	Stool	-	PlantFruit	-	0	0	0	0	0	0	0	0	0	0	0	13000	ok	3.59462e+10	5.55605e+08	0.0154566	1.65755e+09	3.76433e+07	6.81834e+06	-	-	5	20260	0.969546	-	-	-	-	-	0.00419546	0.0211747	-	-	-
BP33	Mammalia	Diprotodontia	Potoroidae	Bettongia gaimardi	Woylie	2440025	France: Zoo Parc de Beauval	1660	non_ruminant_foregut_fermenter	Captive	Flightless	Stool	-	Herbivorous	-	0	0	0	70	0	30	0	0	0	0	0	49173.9	ok	2.98153e+10	2.10645e+08	0.00706497	6.20427e+08	5.27428e+06	3.124e+07	-	-	3	32979	0.983869	-	-	-	-	0.0159799	-	-	-	-	-
BT39	Mammalia	Artiodactyla	Bovidae	Boselaphus tragocamelus	Nilgai	2441133	France: Zoo Parc de Beauval	169000	ruminant_foregut_fermenter	Captive	Flightless	Stool	59	Herbivorous	216	20	0	0	80	0	0	0	0	0	0	0	17727.3	ok	3.36693e+10	4.78976e+08	0.0142259	1.90236e+09	2.69298e+06	4.00619e+07	278612	70169.6	26	6705	0.917375	0.0815809	-	-	-	-	-	-	-	-	-
BT45	Mammalia	Artiodactyla	Bovidae	Budorcas taxicolor	Cattle chamois	2441046	France: Zoo Parc de Beauval	302000	ruminant_foregut_fermenter	Captive	Flightless	Stool	-	Herbivorous	275	0	0	0	100	0	0	0	0	0	0	0	17952.4	ok	1.17566e+10	8.2925e+08	0.0705351	2.22367e+09	-	7.0538e+07	190784	-	30	14012	0.987582	0.0096346	-	0.00271196	-	-	-	-	-	-	-
CB1	Reptilia	Testudines	Testudinidae	Cuora bourreti	Bourret's box turtle	7755704	France: Zoo Parc de Beauval	800	-	Captive	Flightless	Stool	-	Omnivorous	-	0	0	0	0	0	0	0	0	0	0	0	8800	ok	6.523e+09	2.78175e+06	0.000426453	1.62964e+06	-	-	-	-	6	28726	1	-	-	-	-	-	-	-	-	-	-
CD44	Mammalia	Artiodactyla	Camelidae	Camelus dromedarius	Camel	9055455	France: Zoo Parc de Beauval	601000	ruminant_foregut_fermenter	Captive	Flightless	Stool	39.5	Herbivorous	275	0	0	0	100	0	0	0	0	0	0	0	13920	ok	1.27274e+10	1.35842e+08	0.0106732	202994602	348874	1.43491e+08	96780.6	-	12	13218	0.452716	0.0118021	-	0.0016644	-	-	-	-	-	-	-
CD8	Mammalia	Primates	Cercopithecidae	Cercopithecus diana	Diana monkey	5219576	France: Zoo Parc de Beauval	4175.03	colon_fermenter	Captive	Flightless	Stool	27.2	Omnivorous	117	50	30	0	10	0	0	0	0	0	10	10	17350	ok	18129540674	1.1823e+07	0.000652141	1.31481e+07	5.48435e+06	-	-	-	11	12232	0.0425932	0.590255	-	-	-	0.319653	-	-	-	-	-
CG7	Mammalia	Primates	Cercopithecidae	Colobus guereza	Mantled guereza	5963045	France: Zoo Parc de Beauval	10600	nonruminant_foregut_fermenter	Captive	Flightless	Stool	54.6	Herbivorous	-	30	0	0	70	0	0	0	0	0	0	0	27722.2	ok	2.20695e+10	5.73528e+07	0.00259874	2.30124e+08	556014	-	-	248465	9	11915	0.976584	0.0228284	-	-	-	-	-	-	-	-	-
CN4	Mammalia	Primates	Cercopithecidae	Cercopithecus neglectus	De Brazza's monkey	5219567	France: Zoo Parc de Beauval	5479.99	colon_fermenter	Captive	Flightless	Stool	32.3	PlantFruit	117	50	20	0	10	0	10	0	0	0	10	10	13000	ok	1.14574e+10	1.30814e+07	0.00114174	673019	3.31952e+06	-	-	-	15	11930	0.243671	-	-	-	-	0.625398	-	-	-	-	-
CP29	Mammalia	Rodentia	Caviidae	Cavia porcellus	Guinea pig	5219702	France: Zoo Parc de Beauval	728	caecum_fermenter	Captive	Flightless	Stool	19.85	Herbivorous	207	0	0	0	100	0	0	0	0	0	0	0	19120	ok	8.82806e+09	2.61972e+07	0.00296749	7.44685e+07	-	-	2594486	-	17	12341	0.916944	-	-	0.00145855	-	-	-	-	0.0691192	-	-
CS46	Mammalia	Perissodactyla	Rhinocerotidae	Ceratotherium simum	White rhinoceros	2440880	France: Zoo Parc de Beauval	2.94999e+06	colon_fermenter	Captive	Flightless	Stool	62	Herbivorous	343	-	-	-	-	-	-	-	-	-	-	-	28450	ok	2.59893e+10	8.5046e+08	0.0327235	112638285	1.05498e+07	4.20575e+08	16657924	-	9	11598	0.161235	-	-	-	-	0.0126746	-	-	0.00155199	-	-
CT01	Mammalia	Carnivora	Hyaenidae	Hyaena hyaena	Stripped hyaena	5218777	France: Fauverie du Mont Faron, Toulon	41705.1	-	Captive	Flightless	Stool	-	Diet.Scav	51	10	10	0	0	70	0	0	10	0	0	10	4840	ok	2.70585e+09	612945	0.000226526	-	-	-	-	-	9	13516	0.173498	-	-	-	-	-	-	-	-	-	-
CT02	Mammalia	Carnivora	Hyaenidae	Parahyaena brunnea	Brown hyaena	5218780	France: Fauverie du Mont Faron, Toulon	42977.9	-	Captive	Flightless	Stool	-	Diet.Scav	-	10	10	0	0	70	0	0	10	0	0	10	15260.9	ok	3.32385e+09	2.70414e+06	0.000813555	121398	-	-	-	-	23	5812	0.0763937	-	-	-	-	-	-	-	-	-	-
CT03	Mammalia	Pholidota	Manidae	Manis pentadactyla	Chinese pangolin	5219638	Germany: Leipzig zoo	4675	-	Captive	Flightless	Stool	43.5	Invertebrate	-	0	100	0	0	0	0	0	0	0	0	0	3458.33	ok	9.21247e+08	508484	0.000551952	-	-	-	-	-	18	3914	-	-	0.0459888	-	-	-	-	-	-	0.00204394	-
CT04	Mammalia	Cingulata	Dasypodidae	Euphractus sexcinctus	Six-banded armadillo	2440799	France: Zoo de Montpellier	4782.89	-	Captive	Flightless	Stool	-	Omnivorous	43	0	50	0	50	0	0	0	0	0	0	0	8160	ok	7.83413e+08	4.06557e+06	0.00518957	672230	1.03786e+07	-	-	-	4	24933	0.12325	-	-	-	-	0.87675	-	-	-	-	-
CT05	Mammalia	Pilosa	Myrmecophagidae	Myrmecophaga tridactyla	Giant anteater	2436346	France: Zoo de Montpellier	22333.2	-	Captive	Flightless	Stool	39.5	Invertebrate	26	-	-	-	-	-	-	-	-	-	-	-	2560	ok	1.69873e+09	4.04795e+07	0.0238292	7.17477e+07	-	-	-	-	4	22170	0.901624	0.090618	-	-	-	-	-	-	-	-	-
CT06	Mammalia	Pilosa	Myrmecophagidae	Myrmecophaga tridactyla	Giant anteater	2436346	France: Zoo de Montpellier	22333.2	-	Captive	Flightless	Stool	39.5	Invertebrate	26	0	100	0	0	0	0	0	0	0	0	0	3333.33	ok	1.11716e+09	555772	0.000497489	264437	-	-	-	-	44	12597	-	-	0.190839	-	-	-	-	-	-	0.0596968	0.0123839
CT07	Mammalia	Cingulata	Dasypodidae	Dasypus novemcinctus	Nine-banded armadillo	2440779	USA: Valdosta, Georgia	4203.78	-	Wild	Flightless	Stool	-	Invertebrate	62	0	100	0	0	0	0	0	0	0	0	0	4518.52	ok	683515235	486749	0.000712126	666912	320533	-	-	-	50	12979	0.37684	-	0.175977	-	-	0.0659527	-	-	-	0.0121735	-
CT08	Mammalia	Cingulata	Dasypodidae	Dasypus novemcinctus	Nine-banded armadillo	2440779	USA: Valdosta, Georgia	4203.78	-	Wild	Flightless	Stool	-	Invertebrate	62	-	-	-	-	-	-	-	-	-	-	-	14800	ok	4.41169e+09	5.89393e+06	0.00133598	1110876	798451	-	-	97388.2	48	8151	0.141455	-	0.00527543	-	-	0.00932401	-	-	0.00711569	-	-
CT09	Mammalia	Cingulata	Dasypodidae	Dasypus novemcinctus	Nine-banded armadillo	2440779	USA: Merritt Island National Wildlife Refuge, Florida	4203.78	-	Wild	Flightless	Stool	-	Invertebrate	62	-	-	-	-	-	-	-	-	-	-	-	3080	ok	1.44796e+08	733519	0.00506588	602823	-	-	-	-	27	14145	0.303217	-	0.012584	-	-	-	-	-	0.0320961	-	-
CT10	Mammalia	Cingulata	Dasypodidae	Dasypus kappleri	Guianan long-nosed armadillo	2440788	France: Cayenne	9500	-	Wild	Flightless	Stool	-	Invertebrate	-	0	100	0	0	0	0	0	0	0	0	0	27250	ok	1.67312e+09	1.03032e+06	0.00061581	6.23312e+06	870748	-	-	-	33	15445	0.836258	-	-	-	-	0.00958239	-	0.0128197	-	-	-
CT11	Mammalia	Cingulata	Dasypodidae	Cabassous unicinctus	Southern naked-tailed armadillo	2440807	France: Cayenne	4799.99	-	Wild	Flightless	Stool	-	Invertebrate	-	0	100	0	0	0	0	0	0	0	0	0	5160	ok	1.79836e+09	590038	0.000328098	3.10411e+06	1.7706e+06	-	-	-	37	10676	0.21272	-	0.0792432	-	-	0.405489	0.00318471	-	-	0.0186399	-
CT12	Mammalia	Pilosa	Myrmecophagidae	Tamandua tetradactyla	Southern tamandua	2436340	France: Cayenne	5515.06	-	Wild	Flightless	Stool	-	Invertebrate	62	0	100	0	0	0	0	0	0	0	0	0	5814.81	ok	2.26142e+09	947229	0.000418865	6.99802e+06	446641	-	-	-	22	13896	0.717832	-	-	-	-	0.0324554	-	-	-	-	-
CT13	Mammalia	Afrotheria	Procaviidae	Procavia capensis	Cape rock hyrax	5219598	South Africa: Tswalu Kalahari	3029.98	caecum_fermenter	Wild	Flightless	Stool	-	Herbivorous	275	-	-	-	-	-	-	-	-	-	-	-	11619	ok	7.59814e+09	4.30614e+07	0.00566737	1.67948e+07	5.89713e+07	-	1.77247e+08	-	8	21415	0.0365165	0.00317534	-	-	-	0.323418	-	-	0.63689	-	-
CT14	Mammalia	Afrotheria	Procaviidae	Procavia capensis	Cape rock hyrax	5219598	South Africa: Tswalu Kalahari	3029.98	caecum_fermenter	Wild	Flightless	Stool	-	Herbivorous	275	0	0	0	100	0	0	0	0	0	0	0	17750	ok	5.35851e+09	2.17228e+07	0.00405388	23211368	2.01976e+07	-	51256615	-	7	19854	0.185857	0.0330412	-	-	-	0.23839	-	-	0.542712	-	-
CT16	Mammalia	Afrotheria	Orycteropodidae	Orycteropus afer	Aardvark	5218416	South Africa: Tswalu Kalahari	52350.4	-	Wild	Flightless	Stool	-	Invertebrate	26	0	100	0	0	0	0	0	0	0	0	0	6608.7	ok	1.21021e+09	436680	0.000360829	1.43489e+06	-	-	-	-	17	20808	0.401624	-	-	-	-	-	-	-	-	-	-
CT17	Mammalia	Pilosa	Myrmecophagidae	Tamandua tetradactyla	Southern tamandua	2436340	France: Cayenne	5515.06	-	Wild	Flightless	Stool	-	Invertebrate	62	-	-	-	-	-	-	-	-	-	-	-	7814.81	ok	6.22235e+09	7.52055e+06	0.00120863	4.43612e+06	3.55673e+07	4.29149e+06	-	-	18	21830	0.181997	-	0.00284013	-	-	0.80907	-	-	-	0.00114521	-
CT18	Mammalia	Pholidota	Manidae	Manis temminckii	Ground pangolin	5219630	South Africa: Tswalu Kalahari	7179.93	-	Wild	Flightless	Stool	-	Invertebrate	26	0	100	0	0	0	0	0	0	0	0	0	4840	ok	1.70652e+09	269270	0.000157789	-	-	-	-	-	2	17407	1	-	-	-	-	-	-	-	-	-	-
CT19	Mammalia	Pholidota	Manidae	Manis temminckii	Ground pangolin	5219630	South Africa: Tswalu Kalahari	7179.93	-	Wild	Flightless	Stool	-	Invertebrate	26	-	-	-	-	-	-	-	-	-	-	-	3080	ok	5.48141e+09	484845	8.84526e-05	398118	-	-	-	-	8	20185	0.466485	-	-	-	-	-	-	-	-	-	-
CT20	Mammalia	Carnivora	Hyaenidae	Proteles cristatus	Aardwolf	2433502	South Africa: Tussen Die Riviere Reserve	8139.39	-	Wild	Flightless	Stool	-	Invertebrate	-	0	100	0	0	0	0	0	0	0	0	0	3636.36	ok	3.24722e+09	1.43392e+06	0.000441584	4.05042e+06	-	-	-	-	21	10791	0.893986	-	-	-	-	0.0454082	-	-	-	-	-
CT21	Mammalia	Carnivora	Hyaenidae	Proteles cristatus	Aardwolf	2433502	South Africa: Tussen Die Riviere Reserve	8139.39	-	Wild	Flightless	Stool	-	Invertebrate	-	-	-	-	-	-	-	-	-	-	-	-	8391.3	ok	1.02802e+10	1.51214e+07	0.00147092	7.55965e+06	-	9.2889e+06	-	-	14	4370	0.891533	-	-	-	-	0.00640732	-	-	-	-	-
DA28	Mammalia	Rodentia	Dasyproctidae	Dasyprocta leporina	Azara's agouti	2437577	France: Zoo Parc de Beauval	3020.02	caecum_fermenter	Captive	Flightless	Stool	-	Omnivorous	157	40	10	0	50	0	0	0	0	0	0	0	21611.1	ok	2.5118e+10	8.91402e+07	0.00354886	3.28561e+08	1.14484e+06	1.90044e+07	5.62658e+06	-	15	7022	0.942609	-	-	-	-	0.00769012	-	-	0.0195101	-	-
DG37	Mammalia	Diprotodontia	Macropodidae	Dendrolagus goodfellowi	Goodfellow's tree-kangaroo	2440222	France: Zoo Parc de Beauval	8025	non_ruminant_foregut_fermenter	Captive	Flightless	Stool	-	PlantFruit	-	-	-	-	-	-	-	-	-	-	-	-	29565.2	ok	2.37919e+10	1.07817e+08	0.00453165	4.80962e+08	608188	3.68144e+07	77375.4	-	7	3718	0.53362	0.373588	-	-	-	-	-	-	-	-	-
DM36	Mammalia	Diprotodontia	Macropodidae	Dendrolagus matschiei	Matschie's tree-kangaroo	2440206	France: Zoo Parc de Beauval	6960	-	Captive	Flightless	Stool	-	PlantFruit	-	50	0	0	50	0	0	0	0	0	0	0	47777.8	ok	1.62828e+10	3.46744e+08	0.0212952	9.21154e+08	1.05804e+07	4.51252e+07	211983	-	6	957	0.793439	0.151883	-	-	-	0.054678	-	-	-	-	-
EC50	Mammalia	Perissodactyla	Equidae	Equus caballus	Horse	2440886	France: Zoo Parc de Beauval	250000	colon_fermenter	Captive	Flightless	Stool	28	Herbivorous	343	0	0	0	100	0	0	0	0	0	0	0	18869.6	ok	1.003e+10	1.21411e+08	0.0121049	1.78193e+08	7.44375e+06	181932195	-	-	25	12490	0.367094	-	-	0.00272218	-	0.0135308	-	-	-	-	-
EG47	Mammalia	Perissodactyla	Equidae	Equus grevyi	Grevy's zebra	2440894	France: Zoo Parc de Beauval	380000	colon_fermenter	Captive	Flightless	Stool	42	Herbivorous	343	-	-	-	-	-	-	-	-	-	-	-	18100	ok	1.57212e+10	5.30803e+07	0.00337636	7.13937e+07	2.73018e+06	1.23853e+08	-	-	26	15062	0.386071	-	-	-	-	0.0173284	-	-	-	-	-
EM32	Reptilia	Squamata	Boidae	Eunectes murinus	Green anaconda	5225712	France: Zoo Parc de Beauval	200	-	Captive	Flightless	Stool	-	Carnivorous	-	0	0	0	0	0	0	20	50	30	0	100	12157.9	ok	6.9449e+09	1.03093e+06	0.000148444	-	-	-	-	-	-	-	-	-	-	-	-	-	-	-	-	-	-
GG26	Mammalia	Primates	Hominidae	Gorilla gorilla	Gorilla	2436441	France: Zoo Parc de Beauval	131626	colon_fermenter	Captive	Flightless	Stool	69	Herbivorous	207	10	0	0	90	0	0	0	0	0	0	0	13739.1	ok	1.71352e+10	5.45068e+08	0.0318098	1.18564e+09	4.24365e+07	7.69788e+07	-	-	12	9916	0.829165	0.0528439	-	-	-	0.117588	-	-	-	-	-
HC14	Mammalia	Carnivora	Hyaenidae	Crocuta crocuta	Spotted hyena	5218781	France: Zoo Parc de Beauval	66492.1	-	Captive	Flightless	Stool	-	Carnivorous	4	0	0	0	0	0	0	0	100	0	0	100	7739.13	ok	9.40935e+09	3.35111e+06	0.000356147	274197	-	-	-	-	9	390	0.47093	-	-	-	-	-	0.0523256	-	-	-	-
HI30	Mammalia	Rodentia	Hystricidae	Hystrix indica	Indian crested porcupine	5219884	France: Zoo Parc de Beauval	12435.8	caecum_fermenter	Captive	Flightless	Stool	31.5207	Herbivorous	135	20	0	0	80	0	0	0	0	0	0	0	45190.5	ok	3.7332e+10	1.41461e+08	0.00378926	4.30433e+08	-	2.31177e+07	2.77629e+06	53734.4	9	22107	0.960239	-	-	-	-	-	-	-	0.0089112	-	-
HN42	Mammalia	Artiodactyla	Bovidae	Hippotragus niger	Sable antelope	2441031	France: Zoo Parc de Beauval	227499	ruminant_foregut_fermenter	Captive	Flightless	Stool	-	Herbivorous	275	0	0	0	100	0	0	0	0	0	0	0	32381	ok	3.96947e+10	2.18824e+08	0.00551269	9.45276e+08	1.57162e+06	3.57683e+07	-	115493	26	12869	0.890745	0.0117336	-	0.00163183	-	0.00147642	-	-	-	-	-
LA18	Mammalia	Afrotheria	Elephantidae	Loxodonta africana	African elephant	2435350	France: Zoo Parc de Beauval	10400000	-	Captive	Flightless	Stool	-	Herbivorous	275	-	-	-	-	-	-	-	-	-	-	-	11964.3	ok	1.32824e+10	1.64684e+08	0.0123987	1.86651e+08	4.27309e+07	5.28109e+07	-	-	-	-	-	-	-	-	-	-	-	-	-	-	-
LC17	Mammalia	Primates	Lemuridae	Lemur catta	Ring-tailed lemur	2436412	France: Zoo Parc de Beauval	2900	caecum_fermenter	Captive	Flightless	Stool	23.4	Fruit	216	80	0	0	20	0	0	0	0	0	0	0	5150	ok	2.51498e+09	2.6065e+06	0.00103639	93419.2	573489	-	-	-	10	22618	-	-	-	-	-	0.0171545	0.0192767	-	-	-	-
MP15	Mammalia	Afrotheria	Macroscelidiae	Macroscelides proboscideus	Round-eared elephant shrew	2440869	France: Zoo Parc de Beauval	38.2	-	Captive	Flightless	Stool	14	Invertebrate	100	10	80	0	10	0	0	0	0	0	0	0	20042.3	ok	1.57898e+10	7.40299e+07	0.00468846	129155	4.64034e+07	1.72734e+08	-	-	3	2364	-	-	-	-	-	0.384615	-	-	-	-	-
MR31	Reptilia	Squamata	Pythonidae	Malayopython reticulatus	Reticulated python	9260388	France: Zoo Parc de Beauval	6000	-	Captive	Flightless	Stool	-	Carnivorous	-	0	0	0	0	0	0	0	0	0	0	0	13312.5	ok	8.52579e+09	5.31668e+07	0.006236	3.97171e+06	1.85126e+07	1.64004e+08	-	-	8	26103	-	0.0221047	-	-	-	-	0.16841	-	-	-	-
MS6	Mammalia	Primates	Cercopithecidae	Macaca sylvanus	Barbary macaque	2436618	France: Zoo Parc de Beauval	7000.03	colon_fermenter	Captive	Flightless	Stool	23.5	PlantFruit	-	30	10	0	40	0	20	0	0	0	0	0	9200	ok	7.03883e+09	8.43513e+07	0.0119837	4.0326e+08	6.3818e+06	2.32436e+07	-	-	7	11884	-	-	-	-	-	-	-	-	-	-	-
oc22	Mollusca	Cephlapoda	Octopodidae	Octopus vulgaris	Octopus	2289671	France: Palais de la Découverte, Paris	9000	-	Captive	Flightless	Stool	6.5	Carnivorous	-	0	0	0	0	0	0	0	0	0	0	0	4785.71	ok	2.18187e+09	268003	0.000122832	-	-	-	-	-	6	15347	-	-	-	-	-	-	-	-	-	-	-
oc23	Mollusca	Cephlapoda	Octopodidae	Octopus vulgaris	Octopus	2289671	France: Palais de la Découverte, Paris	9000	-	Captive	Flightless	Stool	6.5	Carnivorous	-	-	-	-	-	-	-	-	-	-	-	-	3304.35	ok	1.67195e+09	313150	0.000187296	-	-	-	-	-	24	19601	0.921637	0.0342329	0.0342329	-	-	0.0139789	-	-	-	-	-
OJ38	Mammalia	Artiodactyla	Giraffidae	Okapia johnstoni	Okapi	2441207	France: Zoo Parc de Beauval	300000	-	Captive	Flightless	Stool	-	Herbivorous	153	-	-	-	-	-	-	-	-	-	-	-	28000	ok	3.01897e+10	2.66257e+08	0.00881947	869243710	4.0083e+06	4.20893e+07	150492	-	-	-	-	-	-	-	-	-	-	-	-	-	-
PC34	Mammalia	Diprotodontia	Phascolarctidae	Phascolarctos cinereus	Koala	2440012	France: Zoo Parc de Beauval	10250	-	Captive	Flightless	Stool	130	Herbivorous	-	0	0	0	100	0	0	0	0	0	0	0	73809.5	ok	1.47517e+10	8.75617e+06	0.000593572	3.90648e+07	-	-	-	-	< rarefaction	124	-	1	-	-	-	-	-	-	-	-	-
PP22	Mammalia	Primates	Hominidae	Pongo pygmaeus	Bornean orangutan	5219532	France: Zoo Parc de Beauval	37000	colon_fermenter	Captive	Flightless	Stool	82.1	Fruit	153	-	-	-	-	-	-	-	-	-	-	-	13444.4	ok	1.00036e+10	2.1488e+08	0.0214803	8.52956e+08	6.07566e+06	2.16609e+07	74437.6	-	7	15473	0.486525	0.501454	-	-	-	0.0115039	-	-	-	-	-
PP41	Mammalia	Artiodactyla	Suidae	Potamochoerus porcus	Red river hog	2441225	France: Zoo Parc de Beauval	70000.3	colon_fermenter	Captive	Flightless	Stool	-	Omnivorous	196	40	0	0	40	0	0	10	10	0	0	20	23272.7	ok	5.01845e+10	67678365	0.00134859	3.79164e+08	-	-	207026	-	6	24224	0.97874	0.0200215	-	-	-	-	-	-	-	-	-
PT21	Mammalia	Primates	Hominidae	Pan troglodytes	Chimpanzee	5219534	France: Zoo Parc de Beauval	42500	colon_fermenter	Captive	Flightless	Stool	46	PlantFruit	180	60	10	0	30	0	0	0	0	0	0	0	18074.1	ok	1.66576e+10	1.39284e+09	0.0836159	2.98542e+09	2.22921e+07	1.08593e+08	-	-	12	21297	0.974222	-	-	-	-	0.0248861	-	-	-	-	-
PV25	Reptilia	Squamata	Agamidae	Pogona vitticeps	Central bearded dragon	2465641	France: Zoo Parc de Beauval	300	-	Captive	Flightless	Stool	-	Omnivorous	-	0	0	0	0	0	0	0	0	0	0	0	7434.78	ok	8.77427e+09	8.51476e+06	0.000970424	-	745217	1.94481e+07	-	-	5	17975	-	-	-	-	-	-	0.159777	-	-	-	-
RU52	Mammalia	Perissodactyla	Rhinocerotidae	Rhinoceros unicornis	Greater one-horned rhinoceros	5220113	France: Zoo Parc de Beauval	1602333	colon_fermenter	Captive	Flightless	Stool	65	Herbivorous	275	20	0	0	80	0	0	0	0	0	0	0	37166.7	ok	1.82758e+10	4.34778e+08	0.0237898	9.30999e+08	2.04211e+07	2.23298e+08	9.41671e+06	-	11	15826	0.685202	-	-	0.00151649	-	0.0151017	-	-	0.0024643	-	-
SE5	Mammalia	Primates	Cercopithecidae	Semnopithecus entellus	Northern plains gray langur	2436564	France: Zoo Parc de Beauval	11529.8	nonruminant_foregut_fermenter	Captive	Flightless	Stool	46.8	Herbivorous	110	10	0	0	90	0	0	0	0	0	0	0	24400	ok	2.4055e+10	4.03086e+08	0.0167568	1.03624e+09	14880291	58315640	549346	69127.5	7	13143	0.954348	0.00380431	-	-	-	0.0418474	-	-	-	-	-
SH35	Mammalia	Dasyuromorphia	Dasyuridae	Sarcophilus harrisii	Tasmanian devil	2435451	France: Zoo Parc de Beauval	10000	-	Captive	Flightless	Stool	-	Diet.Scav	-	0	0	0	0	100	0	0	0	0	0	0	30611.1	ok	2.29949e+10	1.45397e+06	6.32303e-05	-	-	-	-	-	5	13792	0.21527	0.41205	-	-	-	-	-	-	-	-	-
TI49	Mammalia	Perissodactyla	Tapiridae	Tapirus indicus	Malayan tapir	2440896	France: Zoo Parc de Beauval	296250	-	Captive	Flightless	Stool	45	Herbivorous	207	0	0	0	100	0	0	0	0	0	0	0	23565.2	ok	1.47078e+10	7.95573e+07	0.00540921	2.65804e+08	1.00603e+08	-	291205	61601.4	8	14243	0.623324	0.0971705	-	-	-	0.279506	-	-	-	-	-
TS27	Reptilia	Squamata	Scincidae	Tiliqua scincoides	Eastern blue tongue lizard	2462503	France: Zoo Parc de Beauval	490	-	Captive	Flightless	Stool	-	Omnivorous	-	-	-	-	-	-	-	-	-	-	-	-	31000	ok	3.2918e+10	29695859	0.000902115	-	461610	6.30274e+07	-	-	-	-	-	-	-	-	-	-	-	-	-	-	-
TT48	Mammalia	Perissodactyla	Tapiridae	Tapirus terrestris	Brazilian tapir	2440898	France: Zoo Parc de Beauval	207501	colon_fermenter	Captive	Flightless	Stool	46	Herbivorous	153	-	-	-	-	-	-	-	-	-	-	-	22700	ok	1.43073e+10	6.47336e+07	0.0045245	2.38965e+08	7.15461e+07	-	189098	-	8	11534	0.47347	0.297642	-	-	-	0.228889	-	-	-	-	-
ZC12	Mammalia	Carnivora	Otariidae	Zalophus californianus	California sea lion	2433458	France: Zoo Parc de Beauval	9100	-	Captive	Flightless	Stool	14.5	Carnivorous	4	0	40	0	0	0	0	0	0	60	0	60	8925.93	ok	1.32027e+10	1.37322e+06	0.00010401	-	-	-	-	-	-	-	-	-	-	-	-	-	-	-	-	-	-
[truncated: 9 more columns]
