# Supplementary material for: Factors shaping the abundance and diversity of the gut archaeome across the animal kingdom
Source: Nat Commun. 2022 Jun 10;13:3358. doi: 10.1038/s41467-022-31038-4 (PMC9187648; doi:10.1038/s41467-022-31038-4)
Supplement: Supplementary file 5 — Supplementary data 2 [file 41467_2022_31038_MOESM5_ESM.xlsx]

## Sheet: Caption
	Supplementary Data 2: Co-occurrence analyses. First tab: ASVs were pooled into OTUs at a 97% similarity-cut off and normalized using the Archaea – Bacteria ratio determined via qPCR. Only cooccurring OTUs matching between SparCC and SPIEC-EASI algorithms were counted. Well represented groups (>6 species per order) of mammals, birds, and reptiles were all analysed. Perissodactyla and Cetartiodacty…

## Sheet: summary_table_cooccurence
Animal Group	Number of OTUS from ASV in at least 10% of samples	Sparcc_Spiec_matches	Sparcc_Spiec_filtered_matches	pvalues <	stability_value >	Bac-Bac	Arc-Bac	Arc-Arc	arcbac/all
Carnivora	262	589	108	0.05	0.6	103	5	0	0.0462963
Primates	616	2585	501	0.05	0.6	494	5	2	0.00998004
Perissodactyla/Certartiodactyla	870	4523	1042	0.05	0.6	1016	24	2	0.0230326
Mammals	620	1180	804	0.05	0.6	794	6	4	0.00746269
Reptiles	630	466	168	0.05	0.5	166	2	0	0.0119048
Aves	510	450	268	0.05	0.5	268	0	0	0

## Sheet: cooccurrence_arc-bac
Group	source	Phylum	Class	Order	Family	Genus	OTUs	BLAST	target	Phylum	Class	Order	Family	Genus	OTUs	cor	pval	edge_weights	edge_stability
Carnivora	ASV_519_915_1	Euryarchaeota	Methanobacteria	Methanobacteriales	Methanobacteriaceae	Methanobrevibacter	OTU_1_arc		ASV_taxa_515_806_sized_608	Firmicutes	Bacilli	Lactobacillales	Lactobacillaceae	Lactobacillus	OTU_1352	0.318656	0.048	0.331477	0.767
Carnivora	ASV_519_915_13	Euryarchaeota	Methanobacteria	Methanobacteriales	Methanobacteriaceae	Methanobrevibacter	OTU_20_arc		ASV_taxa_515_806_sized_904	Firmicutes	Clostridia	Clostridiales	Lachnospiraceae	Tyzzerella_4	OTU_882	0.649427	0.044	0.665084	0.761
Carnivora	ASV_519_915_189	Euryarchaeota	Methanobacteria	Methanobacteriales	Methanobacteriaceae	Methanobacterium	OTU_325_arc		ASV_taxa_515_806_sized_5927	Firmicutes	Clostridia	Clostridiales	Lachnospiraceae	Blautia	OTU_3190	0.54455	0.042	0.707821	0.79
Carnivora	ASV_519_915_4	Thaumarchaeota	Nitrososphaeria	Nitrososphaerales	Nitrososphaeraceae	Candidatus_Nitrocosmicus	OTU_45_arc		ASV_taxa_515_806_sized_1	Proteobacteria	Gammaproteobacteria	Enterobacteriales	Enterobacteriaceae	Escherichia/Shigella	OTU_1	-0.444275	0.03	-0.0540018	0.691
Carnivora	ASV_519_915_4	Thaumarchaeota	Nitrososphaeria	Nitrososphaerales	Nitrososphaeraceae	Candidatus_Nitrocosmicus	OTU_45_arc		ASV_taxa_515_806_sized_340	Firmicutes	Bacilli	Bacillales	Staphylococcaceae	Staphylococcus	OTU_1061	0.450869	0.028	0.173797	0.679
Mammals	ASV_519_915_1	Euryarchaeota	Methanobacteria	Methanobacteriales	Methanobacteriaceae	Methanobrevibacter	OTUarc_1	Methanobrevibacter smithii	ASV_519_915_10	Euryarchaeota	Methanobacteria	Methanobacteriales	Methanobacteriaceae	Methanosphaera	OTUarc_2	0.488753	0	0.466178	0.992
Mammals	ASV_519_915_5	Euryarchaeota	Thermoplasmata	Methanomassiliicoccales	Methanomethylophilaceae	NA	OTUarc_11		ASV_taxa_515_806_sized_1643	Firmicutes	Clostridia	Clostridiales	Lachnospiraceae	Lachnospiraceae_NK4A136_group	OTU_1696	0.307073	0.006	0.0700134	0.787
Mammals	ASV_519_915_5	Euryarchaeota	Thermoplasmata	Methanomassiliicoccales	Methanomethylophilaceae	NA	OTUarc_11		ASV_taxa_515_806_sized_2916	Firmicutes	Clostridia	Clostridiales	Lachnospiraceae	Lachnospira	OTU_2345	0.322869	0	0.109736	0.848
Mammals	ASV_519_915_5	Euryarchaeota	Thermoplasmata	Methanomassiliicoccales	Methanomethylophilaceae	NA	OTUarc_11		ASV_taxa_515_806_sized_605	Bacteroidetes	Bacteroidia	Bacteroidales	Muribaculaceae	NA	OTU_12527	0.346272	0.006	0.180432	0.84
Mammals	ASV_519_915_6	Euryarchaeota	Methanobacteria	Methanobacteriales	Methanobacteriaceae	Methanobrevibacter	OTU_204	Methanobrevibacter sp. RT	ASV_taxa_515_806_sized_3306	Firmicutes	Clostridia	Clostridiales	Ruminococcaceae	Flavonifractor	OTU_11720	0.360539	0.002	0.227902	0.99
Mammals	ASV_519_915_6	Euryarchaeota	Methanobacteria	Methanobacteriales	Methanobacteriaceae	Methanobrevibacter	OTUarc_204	Methanobrevibacter sp. RT	ASV_taxa_515_806_sized_7680	Firmicutes	Clostridia	Clostridiales	Ruminococcaceae	NA	OTU_15	0.369242	0	0.374293	0.998
Mammals	ASV_519_915_4	Thaumarchaeota	Nitrososphaeria	Nitrososphaerales	Nitrososphaeraceae	Candidatus_Nitrocosmicus	OTUarc_45		ASV_taxa_515_806_sized_1022	Firmicutes	Erysipelotrichia	Erysipelotrichales	Erysipelotrichaceae	Solobacterium	OTU_236	0.335993	0.01	0.247817	0.949
Mammals	ASV_519_915_79	Thaumarchaeota	Nitrososphaeria	Nitrososphaerales	Nitrososphaeraceae	NA	OTUarc_16		ASV_519_915_97	Thaumarchaeota	Nitrososphaeria	Nitrososphaerales	Nitrososphaeraceae	NA	OTUarc_229	0.318063	0.002	0.308631	0.946
Mammals	ASV_519_915_79	Thaumarchaeota	Nitrososphaeria	Nitrososphaerales	Nitrososphaeraceae	NA	OTUarc_16		ASV_519_915_21	Thaumarchaeota	Nitrososphaeria	Nitrososphaerales	Nitrososphaeraceae	NA	OTUarc_440	0.328404	0.004	0.122194	0.844
Mammals	ASV_519_915_97	Thaumarchaeota	Nitrososphaeria	Nitrososphaerales	Nitrososphaeraceae	NA	OTUarc_229		ASV_519_915_4	Thaumarchaeota	Nitrososphaeria	Nitrososphaerales	Nitrososphaeraceae	Candidatus_Nitrocosmicus	OTUarc_45	0.316682	0.002	0.208561	0.867
Perissodactyla/Cetartiodactyla	ASV_519_915_1	Euryarchaeota	Methanobacteria	Methanobacteriales	Methanobacteriaceae	Methanobrevibacter	OTU_1	Methanobrevibacter smithii	ASV_taxa_515_806_sized_252	Bacteroidetes	Bacteroidia	Bacteroidales	Rikenellaceae	Rikenellaceae_RC9_gut_group	OTU_151	0.510644	0.042	0.107455	0.66
Perissodactyla/Cetartiodactyla	ASV_519_915_29	Euryarchaeota	Methanobacteria	Methanobacteriales	Methanobacteriaceae	Methanobrevibacter	OTU_33	Methanobrevibacter wolinii	ASV_taxa_515_806_sized_4347	Bacteroidetes	Bacteroidia	Bacteroidales	Bacteroidaceae	Bacteroides	OTU_8183	0.479365	0.036	0.145606	0.852
Perissodactyla/Cetartiodactyla	ASV_519_915_64	Euryarchaeota	Methanomicrobia	Methanomicrobiales	Methanocorpusculaceae	Methanocorpusculum	OTU_35		ASV_taxa_515_806_sized_660	Bacteroidetes	Bacteroidia	Flavobacteriales	Flavobacteriaceae	Flavobacterium	OTU_1656	0.316262	0.018	0.394491	0.828
Perissodactyla/Cetartiodactyla	ASV_519_915_7	Euryarchaeota	Methanomicrobia	Methanomicrobiales	Methanocorpusculaceae	Methanocorpusculum	OTU_1009		ASV_taxa_515_806_sized_2086	Bacteroidetes	Bacteroidia	Bacteroidales	p_251_o5	NA	OTU_7643	0.593025	0.006	0.694009	0.806
Perissodactyla/Cetartiodactyla	ASV_519_915_325	Euryarchaeota	Methanomicrobia	Methanomicrobiales	Methanocorpusculaceae	Methanocorpusculum	OTU_501		ASV_taxa_515_806_sized_12371	Cyanobacteria	Melainabacteria	Gastranaerophilales	NA	NA	OTU_2103	0.287651	0.004	0.169565	0.628
Perissodactyla/Cetartiodactyla	ASV_519_915_9	Euryarchaeota	Thermoplasmata	Methanomassiliicoccales	Methanomethylophilaceae	NA	OTU_189		ASV_taxa_515_806_sized_4309	Cyanobacteria	Melainabacteria	Gastranaerophilales	NA	NA	OTU_5946	0.232641	0.024	0.0700138	0.673
Perissodactyla/Cetartiodactyla	ASV_519_915_10	Euryarchaeota	Methanobacteria	Methanobacteriales	Methanobacteriaceae	Methanosphaera	OTU_2	Methanosphaera stadtmanea	ASV_519_915_13	Euryarchaeota	Methanobacteria	Methanobacteriales	Methanobacteriaceae	Methanobrevibacter	OTU_20	0.568413	0	0.45869	0.923
Perissodactyla/Cetartiodactyla	ASV_519_915_10	Euryarchaeota	Methanobacteria	Methanobacteriales	Methanobacteriaceae	Methanosphaera	OTU_2	Methanosphaera stadtmanea	ASV_519_915_3	Euryarchaeota	Methanobacteria	Methanobacteriales	Methanobacteriaceae	Methanobrevibacter	OTU_196	0.59564	0.01	0.53904	0.831
Perissodactyla/Cetartiodactyla	ASV_519_915_1	Euryarchaeota	Methanobacteria	Methanobacteriales	Methanobacteriaceae	Methanobrevibacter	OTU_1	Methanobrevibacter smithii	ASV_taxa_515_806_sized_6171	Firmicutes	Clostridia	Clostridiales	Ruminococcaceae	Ruminococcaceae_UCG_010	OTU_3872	0.459493	0.03	0.0781609	0.609
Perissodactyla/Cetartiodactyla	ASV_519_915_1	Euryarchaeota	Methanobacteria	Methanobacteriales	Methanobacteriaceae	Methanobrevibacter	OTU_1	Methanobrevibacter smithii	ASV_taxa_515_806_sized_677	Firmicutes	Clostridia	Clostridiales	Ruminococcaceae	Ruminococcaceae_NK4A214_group	OTU_40	-0.485956	0.002	-0.0413504	0.714
Perissodactyla/Cetartiodactyla	ASV_519_915_1	Euryarchaeota	Methanobacteria	Methanobacteriales	Methanobacteriaceae	Methanobrevibacter	OTU_1	Methanobrevibacter smithii	ASV_taxa_515_806_sized_8352	Firmicutes	Clostridia	Clostridiales	Ruminococcaceae	Ruminococcaceae_UCG_010	OTU_2531	0.314698	0.034	0.24154	0.763
Perissodactyla/Cetartiodactyla	ASV_519_915_10	Euryarchaeota	Methanobacteria	Methanobacteriales	Methanobacteriaceae	Methanosphaera	OTU_2	Methanosphaera stadtmanea	ASV_taxa_515_806_sized_6642	Firmicutes	Clostridia	Clostridiales	NA	NA	OTU_626	0.238127	0.036	0.0516697	0.607
Perissodactyla/Cetartiodactyla	ASV_519_915_13	Euryarchaeota	Methanobacteria	Methanobacteriales	Methanobacteriaceae	Methanobrevibacter	OTU_20	Mthanobrevibacter ruminantium	ASV_taxa_515_806_sized_10548	Firmicutes	Clostridia	Clostridiales	Ruminococcaceae	Ruminococcaceae_UCG_010	OTU_561	0.374137	0.004	0.0640257	0.822
Perissodactyla/Cetartiodactyla	ASV_519_915_13	Euryarchaeota	Methanobacteria	Methanobacteriales	Methanobacteriaceae	Methanobrevibacter	OTU_20	Mthanobrevibacter ruminantium	ASV_taxa_515_806_sized_1793	Firmicutes	Clostridia	Clostridiales	Christensenellaceae	Christensenellaceae_R_7_group	OTU_2376	-0.450325	0.014	-0.0421897	0.601
Perissodactyla/Cetartiodactyla	ASV_519_915_13	Euryarchaeota	Methanobacteria	Methanobacteriales	Methanobacteriaceae	Methanobrevibacter	OTU_20	Mthanobrevibacter ruminantium	ASV_taxa_515_806_sized_813	Firmicutes	Clostridia	Clostridiales	Ruminococcaceae	NA	OTU_1155	-0.350059	0.008	-0.028023	0.743
Perissodactyla/Cetartiodactyla	ASV_519_915_29	Euryarchaeota	Methanobacteria	Methanobacteriales	Methanobacteriaceae	Methanobrevibacter	OTU_33	Methanobrevibacter wolinii	ASV_taxa_515_806_sized_6322	Firmicutes	Clostridia	Clostridiales	Christensenellaceae	Christensenellaceae_R_7_group	OTU_503	0.361256	0.022	0.0938237	0.784
Perissodactyla/Cetartiodactyla	ASV_519_915_3	Euryarchaeota	Methanobacteria	Methanobacteriales	Methanobacteriaceae	Methanobrevibacter	OTU_196	Methanobrevibacter sp. YE315	ASV_taxa_515_806_sized_176	Firmicutes	Negativicutes	Selenomonadales	Acidaminococcaceae	Phascolarctobacterium	OTU_238	-0.553425	0	-0.13642	0.763
Perissodactyla/Cetartiodactyla	ASV_519_915_325	Euryarchaeota	Methanomicrobia	Methanomicrobiales	Methanocorpusculaceae	Methanocorpusculum	OTU_501		ASV_taxa_515_806_sized_8397	Firmicutes	Clostridia	Clostridiales	Lachnospiraceae	Roseburia	OTU_1773	0.231049	0.008	0.414198	0.766
Perissodactyla/Cetartiodactyla	ASV_519_915_52	Euryarchaeota	Methanobacteria	Methanobacteriales	Methanobacteriaceae	Methanobrevibacter	OTU_1237	Methanobrevibacter woesei	ASV_taxa_515_806_sized_10970	Firmicutes	Clostridia	Clostridiales	Lachnospiraceae	Roseburia	OTU_966	0.183518	0.024	0.21269	0.898
Perissodactyla/Cetartiodactyla	ASV_519_915_7	Euryarchaeota	Methanomicrobia	Methanomicrobiales	Methanocorpusculaceae	Methanocorpusculum	OTU_1009		ASV_taxa_515_806_sized_10303	Firmicutes	Clostridia	Clostridiales	Family_XIII	Family_XIII_AD3011_group	OTU_321	0.416111	0.002	0.335083	0.61
Perissodactyla/Cetartiodactyla	ASV_519_915_86	Euryarchaeota	Thermoplasmata	Methanomassiliicoccales	Methanomethylophilaceae	NA	OTU_139		ASV_taxa_515_806_sized_2025	Firmicutes	Clostridia	Clostridiales	Ruminococcaceae	Ruminococcaceae_UCG_014	OTU_1023	-0.373979	0	-0.0374723	0.659
Perissodactyla/Cetartiodactyla	ASV_519_915_86	Euryarchaeota	Thermoplasmata	Methanomassiliicoccales	Methanomethylophilaceae	NA	OTU_139		ASV_taxa_515_806_sized_8136	Firmicutes	Clostridia	Clostridiales	Ruminococcaceae	Ruminococcaceae_UCG_010	OTU_6996	0.351824	0.03	0.247836	0.68
Perissodactyla/Cetartiodactyla	ASV_519_915_9	Euryarchaeota	Thermoplasmata	Methanomassiliicoccales	Methanomethylophilaceae	NA	OTU_189		ASV_taxa_515_806_sized_838	Firmicutes	Clostridia	Clostridiales	Christensenellaceae	Christensenellaceae_R_7_group	OTU_67	-0.266896	0.016	-0.0421752	0.637
Perissodactyla/Cetartiodactyla	ASV_519_915_9	Euryarchaeota	Thermoplasmata	Methanomassiliicoccales	Methanomethylophilaceae	NA	OTU_189		ASV_taxa_515_806_sized_1309	Patescibacteria	Saccharimonadia	Saccharimonadales	Saccharimonadaceae	Candidatus_Saccharimonas	OTU_1353	-0.340055	0.002	-0.0318945	0.765
Perissodactyla/Cetartiodactyla	ASV_519_915_10	Euryarchaeota	Methanobacteria	Methanobacteriales	Methanobacteriaceae	Methanosphaera	OTU_2	Methanosphaera stadtmanea	ASV_taxa_515_806_sized_5279	Tenericutes	Mollicutes	Mollicutes_RF39	NA	NA	OTU_234	0.42533	0	0.0537694	0.847
Perissodactyla/Cetartiodactyla	ASV_519_915_29	Euryarchaeota	Methanobacteria	Methanobacteriales	Methanobacteriaceae	Methanobrevibacter	OTU_33	Methanobrevibacter wolinii	ASV_taxa_515_806_sized_6998	Tenericutes	Mollicutes	Izimaplasmatales	NA	NA	OTU_11211	0.42685	0.05	0.162888	0.756
Primates	ASV_519_915_1	Euryarchaeota	Methanobacteria	Methanobacteriales	Methanobacteriaceae	Methanobrevibacter	OTU_1_arc		ASV_519_915_10	Euryarchaeota	Methanobacteria	Methanobacteriales	Methanobacteriaceae	Methanosphaera	OTU_2	0.779321	0.002	0.772806	0.996
Primates	ASV_519_915_5	Euryarchaeota	Thermoplasmata	Methanomassiliicoccales	Methanomethylophilaceae	NA	OTU_11		ASV_519_915_9	Euryarchaeota	Thermoplasmata	Methanomassiliicoccales	Methanomethylophilaceae	NA	OTU_189	0.443196	0.042	0.0677652	0.622
Primates	ASV_519_915_15	Euryarchaeota	Methanomicrobia	Methanomicrobiales	Methanocorpusculaceae	Methanocorpusculum	OTU_109		ASV_taxa_515_806.sized_3046	Firmicutes	Clostridia	Clostridiales	Ruminococcaceae	NA	OTU_2518	0.372222	0.014	0.134613	0.679
Primates	ASV_519_915_3	Euryarchaeota	Methanobacteria	Methanobacteriales	Methanobacteriaceae	Methanobrevibacter	OTU_196		ASV_taxa_515_806.sized_1893	Firmicutes	Clostridia	Clostridiales	Ruminococcaceae	NA	OTU_6414	0.582779	0.032	0.410085	0.859
Primates	ASV_519_915_4	Thaumarchaeota	Nitrososphaeria	Nitrososphaerales	Nitrososphaeraceae	Candidatus_Nitrocosmicus	OTU_45_arc		ASV_taxa_515_806.sized_1022	Firmicutes	Erysipelotrichia	Erysipelotrichales	Erysipelotrichaceae	Solobacterium	OTU_236	0.491557	0.05	0.362292	0.712
Primates	ASV_519_915_5	Euryarchaeota	Thermoplasmata	Methanomassiliicoccales	Methanomethylophilaceae	NA	OTU_11		ASV_taxa_515_806.sized_33	Firmicutes	Clostridia	Clostridiales	Clostridiaceae_1	Sarcina	OTU_4310	0.433894	0.04	0.160311	0.697
Primates	ASV_519_915_5	Euryarchaeota	Thermoplasmata	Methanomassiliicoccales	Methanomethylophilaceae	NA	OTU_11		ASV_taxa_515_806.sized_2916	Firmicutes	Clostridia	Clostridiales	Lachnospiraceae	Lachnospira	OTU_2345	0.420682	0.05	0.0359066	0.449
Reptiles	ASV_519_915_15	Euryarchaeota	Methanomicrobia	Methanomicrobiales	Methanocorpusculaceae	Methanocorpusculum	OTUarc_109		ASV_taxa_515_806_sized_81	Proteobacteria	Gammaproteobacteria	Enterobacteriales	Enterobacteriaceae	Providencia	OTU_1545	0.480214	0.04	0.0671035	0.515
Reptiles	ASV_519_915_32	Euryarchaeota	Thermoplasmata	Methanomassiliicoccales	Methanomassiliicoccaceae	Methanomassiliicoccus	OTUarc_475		ASV_taxa_515_806_sized_576	Firmicutes	Clostridia	Clostridiales	Clostridiaceae_1	NA	OTU_12200	0.543545	0.044	0.167304	0.591
