# Supplementary material for: Factors shaping the abundance and diversity of the gut archaeome across the animal kingdom
Source: Nat Commun. 2022 Jun 10;13:3358. doi: 10.1038/s41467-022-31038-4 (PMC9187648; doi:10.1038/s41467-022-31038-4)
Supplement: Supplementary file 6 — Supplementary data 3 [file 41467_2022_31038_MOESM6_ESM.xlsx]

## Sheet: Feuil1
Class	Order	Family	Genus	Species	Sample origin	Archaea detected ?	Detected in
Mammalia	Afrotheria	Orycteropodidae	Orycteropus	Orycteropus afer	CT	yes	CT
Mammalia	Carnivora	Hyaenidae	Proteles	Proteles cristatus	CT	yes	CT
Reptilia	Testudines	Testudinidae	Aldabrachelys	Aldabrachelys gigantea	CT	yes	CT
Amphibia	Urodela	Salamandridae	Ichthyosaura	Ichthyosaura alpestris	CT	yes	CT
Mammalia	Sirenia	Trichechidae	Trichechus	Trichechus manatus	CT	yes	CT
Mammalia	Rodentia	Dasyproctidae	Dasyprocta	Dasyprocta leporina	CT	yes	CT
Mammalia	Primates	Cercopithecidae	Macaca	Macaca sylvanus	CT	yes	CT
Mammalia	Primates	Callitrichidae	Saguinus	Saguinus bicolor	CT	yes	CT
Amphibia	Anura	Dendrobatidae	Dendrobates	Dendrobates auratus	CT	yes	CT
Aves	Psittaciformes	Psittacidae	Ara	Ara ararauna	CT	yes	CT
Reptilia	Squamata	Boidae	Boa	Boa constrictor	CT	yes	CT
Mammalia	Primates	Hominidae	Pongo	Pongo pygmaeus	CT	yes	CT
Reptilia	Testudines	Testudinidae	Cuora	Cuora bourreti	CT	yes	CT
Mammalia	Perissodactyla	Tapiridae	Tapirus	Tapirus terrestris	CT	yes	CT
Mammalia	Carnivora	Hyaenidae	Parahyaena	Parahyaena brunnea	CT	yes	CT
Mammalia	Carnivora	Canidae	Speothos	Speothos venaticus	CT	yes	CT
Amphibia	Anura	Bufonidae	Rhinella	Rhinella marina	CT	yes	CT
Mammalia	Afrotheria	Procaviidae	Procavia	Procavia capensis	CT	yes	CT
Mammalia	Rodentia	Caviidae	Hydrochoerus	Hydrochoerus hydrochaeris	CT	yes	CT
Mammalia	Artiodactyla	Bovidae	Budorcas	Budorcas taxicolor	CT	yes	CT
Mammalia	Artiodactyla	Tayassuidae	Catagonus	Catagonus wagneri	CT	yes	CT
Mammalia	Primates	Hominidae	Pan	Pan troglodytes	CT	yes	CT
Mammalia	Pholidota	Manidae	Manis	Manis pentadactyla	CT	yes	CT
Mammalia	Artiodactyla	Cervidae	Axis	Axis axis	CT	yes	CT
Aves	Columbiformes	Columbidae	Streptopelia	Streptopelia decaocto	CT	yes	CT
Aves	Charadriiformes	Laridae	Chroicocephalus	Chroicocephalus ridibundus	CT	yes	CT
Aves	Coraciiformes	Alcedinidae	Alcedo	Alcedo atthis	CT	yes	CT
Aves	Gruiformes	Rallidae	Gallinula	Gallinula chloropus	CT	yes	CT
Mammalia	Rodentia	Muridae	Rattus	Rattus rattus	CT	yes	CT
Aves	Piciformes	Ramphastidae	Ramphastos	Ramphastos toco	CT	yes	CT
Mammalia	Carnivora	Felidae	Puma	Puma concolor	CT	yes	CT
Amphibia	Urodela	Salmonidae	Triturus	Triturus cristatus	CT	yes	CT
Mammalia	Primates	Lemuridae	Eulemur	Eulemur coronatus	CT	yes	CT
Mammalia	Primates	Indriidae	Propithecus	Propithecus deckenii	CT	yes	CT
Mammalia	Primates	Cercopithecidae	Cercopithecus	Cercopithecus neglectus	CT	yes	CT
Amphibia	Anura	Dendrobatidae	Oophaga	Oophaga sylvatica	CT	yes	CT
Mammalia	Primates	Cercopithecidae	Cercopithecus	Cercopithecus diana	CT	yes	CT
Mammalia	Perissodactyla	Equidae	Equus	Equus asinus	CT	yes	CT
Aves	Gruiformes	Rallidae	Fulica	Fulica atra	CT	yes	CT
Actinopterygii	Cypriniformes	Cyprinidae	Squalius	Squalius cephalus	CT	yes	CT
Aves	Passeriformes	Fringillidae	Carduelis	Carduelis carduelis	CT	yes	CT
Aves	Piciformes	Picidae	Picus	Picus viridis	CT	yes	CT
Actinopterygii	Perciformes	Percidae	Perca	Perca fluviatilis	CT	yes	CT
Aves	Passeriformes	Muscicapidae	Erithacus	Erithacus rubecula	CT	yes	CT
Reptilia	Squamata	Iguanidae	Brachylophus	Brachylophus fasciatus	CT	yes	CT
Mammalia	Carnivora	Eupleridae	Cryptoprocta	Cryptoprocta ferox	CT	yes	CT
Mollusca	Gastropoda	Helicidae	Helix	Helix aspersa	CT	yes	CT
Mammalia	Pilosa	Myrmecophagidae	Myrmecophaga	Myrmecophaga tridactyla	CT	yes	CT
Mammalia	Carnivora	Ursidae	Ailuropoda	Ailuropoda melanoleuca	CT	yes	CT
Reptilia	Squamata	Helodermatidae	Heloderma	Heloderma suspectum	CT	yes	CT
Mammalia	Primates	Lemuridae	Hapalemur	Hapalemur aureus	CT	yes	CT
Amphibia	Anura	Hylidae	Trachycephalus	Trachycephalus resinifictrix	CT	yes	CT
Mammalia	Primates	Callitrichidae	Leontopithecus	Leontopithecus chrysomelas	CT	yes	CT
Mammalia	Diprotodontia	Macropodidae	Dendrolagus	Dendrolagus goodfellowi	CT	yes	CT
Mammalia	Primates	Lemuridae	Prolemur	Prolemur simus	CT	yes	CT
Aves	Phoenicopteriformes	Phoenicopteridae	Phoenicopterus	Phoenicopterus roseus	CT	yes	CT
Mammalia	Artiodactyla	Bovidae	Tragelaphus	Tragelaphus strepsiceros	CT	yes	CT
Aves	Rheiformes	Rheidae	Rhea	Rhea americana	CT	yes	CT
Aves	Psittaciformes	Psittacidae	Coracopsis	Coracopsis vasa	CT	yes	CT
Mammalia	Perissodactyla	Equidae	Equus	Equus grevyi	CT	yes	CT
Mammalia	Primates	Cercopithecidae	Chlorocebus	Chlorocebus aethiops	CT	yes	CT
Mollusca	Gastropoda	Helicidae	Cepaea	Cepaea nemoralis	CT	yes	CT
Mammalia	Cingulata	Dasypodidae	Dasypus	Dasypus kappleri	CT	yes	CT
Mammalia	Primates	Cercopithecidae	Papio	Papio papio	CT	yes	CT
Mammalia	Rodentia	Caviidae	Cavia	Cavia porcellus	CT	yes	CT
Aves	Passeriformes	Fringillidae	Coccothraustes	Coccothraustes coccothraustes	CT	yes	CT
Reptilia	Testudines	Cheloniidae	Eretmochelys	Eretmochelys imbricata	CT	yes	CT
Insecta	Coleoptera	Scarabaeidae	Onthophagus	Onthophagus crinitus	CT	yes	CT
Reptilia	Squamata	Viperidae	Vipera	Vipera ammodytes	CT	yes	CT
Aves	Sphenisciformes	Spheniscidae	Spheniscus	Spheniscus humboldti	CT	yes	CT
Mammalia	Rodentia	Hystricidae	Hystrix	Hystrix indica	CT	yes	CT
Mammalia	Carnivora	Felidae	Panthera	Panthera onca	CT	yes	CT
Mammalia	Chiroptera	Phyllostomidae	Artibeus	Artibeus jamaicensis	CT	yes	CT
Mollusca	Gastropoda	Arionidae	Arion	Arion rufus	CT	yes	CT
Aves	Coraciiformes	Alcedinidae	Dacelo	Dacelo novaeguineae	CT	yes	CT
Mollusca	Gastropoda	Limacidae	Mastus	Mastus sitiensis	CT	yes	CT
Aves	Rheiformes	Rheidae	Pterocnemia	Pterocnemia pennata	CT	yes	CT
Mammalia	Artiodactyla	Camelidae	Lama	Lama glama	CT	yes	CT
Actinopterygii	Beryciformes	Holocentridae	Holocentrus	Holocentrus rufus	CT	yes	CT
Reptilia	Squamata	Boidae	Acrantophis	Acrantophis madagascariensis	CT	yes	CT
Mammalia	Perissodactyla	Tapiridae	Tapirus	Tapirus indicus	CT	yes	CT
Mammalia	Primates	Cercopithecidae	Colobus	Colobus guereza	CT	yes	CT
Aves	Ciconiiformes	Ciconiidae	Ciconia	Ciconia boyciana	CT	yes	CT
Actinopterygii	Istiophoriformes	Istiophoridae	Tetrapturus	Tetrapturus belone	CT	yes	CT
Amphibia	Anura	Eleutherodactylidae	Eleutherodactylus	Eleutherodactylus martinicensis	CT	yes	CT
Mammalia	Diprotodontia	Macropodidae	Dendrolagus	Dendrolagus matschiei	CT	yes	CT
Reptilia	Squamata	Chamaeleonidae	Chamaeleo	Chamaeleo chamaeleon	CT	yes	CT
Mammalia	Primates	Lemuridae	Eulemur	Eulemur mongoz	CT	yes	CT
Mammalia	Primates	Aotidae	Aotus	Aotus lemurinus	CT	yes	CT
Mammalia	Artiodactyla	Bovidae	Boselaphus	Boselaphus tragocamelus	CT	yes	CT
Mammalia	Cingulata	Dasypodidae	Dasypus	Dasypus novemcinctus	CT	yes	CT
Aves	Accipitriformes	Accipitridae	Accipiter	Accipiter gentilis	CT	yes	CT
Mammalia	Primates	Cercopithecidae	Semnopithecus	Semnopithecus entellus	CT	yes	CT
Reptilia	Squamata	Lacertidae	Timon	Timon lepidus	CT	yes	CT
Mammalia	Carnivora	Felidae	Leopardus	Leopardus pardalis	CT	yes	CT
Mollusca	Cephlapoda	Octopodidae	Octopus	Octopus vulgaris	CT	yes	CT
Aves	Struthioniformes	Struthionidae	Struthio	Struthio camelus	CT	yes	CT
Mammalia	Carnivora	Felidae	Otocolobus	Otocolobus manul	CT	yes	CT
Reptilia	Squamata	Chamaeleonidae	Chamaeleo	Chamaeleo zeylanicus	CT	yes	CT
Mammalia	Rodentia	Caviidae	Dolichotis	Dolichotis patagonum	CT	yes	CT
Mammalia	Perissodactyla	Equidae	Equus	Equus przewalskii	CT	yes	CT
Mammalia	Artiodactyla	Cervidae	Pudu	Pudu puda	CT	yes	CT
Reptilia	Squamata	Viperidae	Bitis	Bitis arietans	CT	yes	CT
Actinopterygii	Perciformes	Centrarchidae	Lepomis	Lepomis gibbosus	CT	yes	CT
Actinopterygii	Perciformes	Scaridae	Scarus	Scarus vetula	CT	yes	CT
Reptilia	Testudines	Testudinidae	Astrochelys	Astrochelys radiata	CT	yes	CT
Reptilia	Squamata	Boidae	Epicrates	Epicrates cenchria	CT	yes	CT
Mammalia	Artiodactyla	Bovidae	Kobus	Kobus leche	CT	yes	CT
Mammalia	Artiodactyla	Suidae	Potamochoerus	Potamochoerus porcus	CT	yes	CT
Mammalia	Primates	Lemuridae	Eulemur	Eulemur rubriventer	CT	yes	CT
Mammalia	Primates	Atelidae	Ateles	Ateles paniscus	CT	yes	CT
Reptilia	Testudines	Testudinidae	Chelonoidis	Chelonoidis carbonarius	CT	yes	CT
Reptilia	Squamata	Pythonidae	Malayopython	Malayopython reticulatus	CT	yes	CT
Actinopterygii	Cypriniformes	Cyprinidae	Alburnoides	Alburnoides bipunctatus	CT	yes	CT
Mammalia	Primates	Lemuridae	Lemur	Lemur catta	CT	yes	CT
Mollusca	Gastropoda	Helicidae	Helix	Helix pomatia	CT	yes	CT
Mammalia	Afrotheria	Macroscelidiae	Macroscelides	Macroscelides proboscideus	CT	yes	CT
Mammalia	Primates	Lemuridae	Varecia	Varecia variegata	CT	yes	CT
Mammalia	Artiodactyla	Bovidae	Hippotragus	Hippotragus niger	CT	yes	CT
Mammalia	Primates	Pitheciidae	Pithecia	Pithecia irrorata	CT	yes	CT
Aves	Columbiformes	Columbidae	Patagioenas	Patagioenas squamosa	CT	yes	CT
Malacostraca	Decapoda	Astacidae	Pacifastacus	Pacifastacus leniusculus	CT	yes	CT
Mammalia	Primates	Atelidae	Lagothrix	Lagothrix poeppigii	CT	yes	CT
Mammalia	Cingulata	Dasypodidae	Euphractus	Euphractus sexcinctus	CT	yes	CT
Mammalia	Carnivora	Herpestidae	Herpestes	Herpestes urva	CT	yes	CT
Amphibia	Anura	Bufonidae	Rhaebo	Rhaebo guttatus	CT	yes	CT
Mammalia	Carnivora	Felidae	Panthera	Panthera uncia	CT	yes	CT
Aves	Strigiformes	Strigidae	Bubo	Bubo scandiacus	CT	yes	CT
Mammalia	Carnivora	Procyonidae	Nasua	Nasua nasua	CT	yes	CT
Aves	Bucerotiformes	Bucorvidae	Bucorvus	Bucorvus leadbeateri	CT	yes	CT
Mammalia	Cingulata	Dasypodidae	Cabassous	Cabassous unicinctus	CT	yes	CT
Mammalia	Pilosa	Myrmecophagidae	Tamandua	Tamandua tetradactyla	CT	yes	CT
Mammalia	Carnivora	Hyaenidae	Crocuta	Crocuta crocuta	CT	yes	CT
Mammalia	Chiroptera	Pteropodidae	Eidolon	Eidolon helvum	CT	yes	CT
Mammalia	Carnivora	Hyaenidae	Hyaena	Hyaena hyaena	CT	yes	CT
Mammalia	Dasyuromorphia	Dasyuridae	Sarcophilus	Sarcophilus harrisii	CT	yes	CT
Amphibia	Anura	Microhylidae	Dyscophus	Dyscophus antongilii	CT	yes	CT
Mammalia	Primates	Cebidae	Sapajus	Sapajus apella	CT	yes	CT
Reptilia	Squamata	Colubridae	Natrix	Natrix maura	CT	yes	CT
Aves	Galliformes	Numididae	Acryllium	Acryllium vulturinum	CT	yes	CT
Mammalia	Artiodactyla	Suidae	Sus	Sus cebifrons	CT	yes	CT
Aves	Gruiformes	Rallidae	Rallus	Rallus aquaticus	CT	yes	CT
Reptilia	Squamata	Viperidae	Bitis	Bitis rhinoceros	CT	yes	CT
Mammalia	Artiodactyla	Bovidae	Addax	Addax nasomaculatus	CT	yes	CT
Mammalia	Primates	Pitheciidae	Pithecia	Pithecia pithecia	CT	yes	CT
Mollusca	Gastropoda	Helicidae	Cepaea	Cepaea hortensis	CT	yes	CT
Mammalia	Diprotodontia	Potoroidae	Bettongia	Bettongia gaimardi	CT	yes	CT
Mammalia	Carnivora	Mustelidae	Martes	Martes flavigula	CT	yes	CT
Reptilia	Squamata	Boidae	Corallus	Corallus hortulanus	CT	no	-
Reptilia	Crocodilia	Alligatoridae	Alligator	Alligator mississippiensis	CT	no	-
Aves	Procellariiformes	Procellariidae	Puffinus	Puffinus mauretanicus	CT	no	-
Aves	Strigiformes	Tytonidae	Tyto	Tyto alba	CT	no	-
Mammalia	Carnivora	Canidae	Otocyon	Otocyon megalotis	CT	no	-
Mammalia	Carnivora	Viverridae	Arctictis	Arctictis binturong	CT	no	-
Actinopterygii	Siluriformes	Ictaluridae	Ameiurus	Ameiurus melas	CT	no	-
Reptilia	Squamata	Colubridae	Dendroaspis	Dendroaspis polylepis	CT	no	-
Aves	Charadriiformes	Scolopacidae	Limosa	Limosa limosa	CT	no	-
Actinopterygii	Salmoniformes	Salmonidae	Salmo	Salmo trutta	CT	no	-
Mammalia	Carnivora	Otariidae	Zalophus	Zalophus californianus	CT	no	-
Reptilia	Squamata	Colubridae	Naja	Naja nivea	CT	no	-
Insecta	Lepidoptera	Noctuidae	Chrysodeixis	Chrysodeixis eriosoma	CT	no	-
Actinopterygii	Cypriniformes	Cyprinidae	Alburnus	Alburnus baliki	CT	no	-
Reptilia	Squamata	Viperidae	Vipera	Vipera berus	CT	no	-
Aves	Passeriformes	Corvidae	Corvus	Corvus corax	CT	no	-
Aves	Charadriiformes	Scolopacidae	Actitis	Actitis hypoleucos	CT	no	-
Mammalia	Primates	Cebidae	Saimiri	Saimiri sciureus	CT	no	-
Aves	Charadriiformes	Laridae	Sterna	Sterna hirundo	CT	no	-
Aves	Passeriformes	Sylvia	Sylvia	Sylvia communis	CT	no	-
Reptilia	Squamata	Viperidae	Agkistrodon	Agkistrodon contortrix	CT	no	-
Reptilia	Crocodilia	Alligatoridae	Paleosuchus	Paleosuchus palpebrosus	CT	no	-
Amphibia	Anura	Dendrobatidae	Dendrobates	Dendrobates tinctorius	CT	no	-
Reptilia	Squamata	Scincidae	Tiliqua	Tiliqua scincoides	CT	no	-
Aves	Passeriformes	Sylviidae	Sylvia	Sylvia atricapilla	CT	no	-
Aves	Passeriformes	Paridae	Cyanistes	Cyanistes caeruleus	CT	no	-
Aves	Passeriformes	Corvidae	Garrulus	Garrulus glandarius	CT	no	-
Aves	Passeriformes	Sittidae	Sitta	Sitta europaea	CT	no	-
Aves	Passeriformes	Troglodytidae	Troglodytes	Troglodytes troglodytes	CT	no	-
Aves	Accipitriformes	Accipitridae	Pernis	Pernis apivorus	CT	no	-
Aves	Coraciiformes	Coraciidae	Coracias	Coracias garrulus	CT	no	-
Amphibia	Anura	Hylidae	Hyla	Hyla arborea	CT	no	-
Aves	Passeriformes	Turdidae	Turdus	Turdus pilaris	CT	no	-
Mammalia	Primates	Callitrichidae	Callithrix	Callithrix geoffroyi	CT	no	-
Aves	Podicipediformes	Podicipedidae	Podiceps	Podiceps cristatus	CT	no	-
Aves	Passeriformes	Laniidae	Lanius	Lanius excubitor	CT	no	-
Reptilia	Squamata	Boidae	Eunectes	Eunectes murinus	CT	no	-
Aves	Accipitriformes	Accipitridae	Gyps	Gyps fulvus	CT	no	-
Aves	Accipitriformes	Accipitridae	Elanus	Elanus caeruleus	CT	no	-
Aves	Podicipediformes	Podicipedidae	Tachybaptus	Tachybaptus ruficollis	CT	no	-
Aves	Strigiformes	Strigidae	Athene	Athene noctua	CT	no	-
Amphibia	Anura	Alytidae	Alytes	Alytes muletensis	CT	no	-
Mammalia	Carnivora	Herpestidae	Suricata	Suricata suricatta	CT	no	-
Reptilia	Squamata	Helodermatidae	Heloderma	Heloderma horridum	CT	no	-
Reptilia	Squamata	Colubridae	Lampropeltis	Lampropeltis triangulum	CT	no	-
Aves	Passeriformes	Turdidae	Turdus	Turdus viscivorus	CT	no	-
Mammalia	Artiodactyla	Giraffidae	Okapia	Okapia johnstoni	CT	no	-
Aves	Falconiformes	Falconidae	Falco	Falco peregrinus	CT	no	-
Actinopterygii	Perciformes	Scaridae	Scarus	Scarus taeniopterus	CT	no	-
Aves	Charadriiformes	Alcidae	Alca	Alca torda	CT	no	-
Mammalia	Carnivora	Ailuridae	Ailurus	Ailurus fulgens	CT	no	-
Aves	Psittaciformes	Psittacidae	Ara	Ara chloropterus	CT	no	-
Aves	Passeriformes	Acrocephalidae	Acrocephalus	Acrocephalus scirpaceus	CT	no	-
Aves	Psittaciformes	Psittacidae	Psittacula	Psittacula krameri	CT	no	-
Actinopterygii	Beryciformes	Holocentridae	Sargocentron	Sargocentron spiniferum	CT	no	-
Aves	Psittaciformes	Psittacidae	Ara	Ara macao	CT	no	-
Mammalia	Carnivora	Otariidae	Arctocephalus	Arctocephalus australis	CT	no	-
Reptilia	Squamata	Viperidae	Crotalus	Crotalus durissus	CT	no	-
Aves	Anseriformes	Anhimidae	Chauna	Chauna torquata	CT	no	-
Aves	Passeriformes	Muscicapidae	Muscicapa	Muscicapa striata	CT	no	-
Insecta	Phasmatodea	Phasmatidae	Achrioptera	Achrioptera fallax	CT	no	-
Reptilia	Squamata	Viperidae	Agkistrodon	Agkistrodon taylori	CT	no	-
Mammalia	Artiodactyla	Camelidae	Vicugna	Vicugna vicugna	CT	no	-
Reptilia	Squamata	Viperidae	Crotalus	Crotalus atrox	CT	no	-
Mammalia	Carnivora	Mustelidae	Gulo	Gulo gulo	CT	no	-
Mammalia	Artiodactyla	Camelidae	Camelus	Camelus dromedarius	CT/NY	yes	both
Reptilia	Squamata	Agamidae	Pogona	Pogona vitticeps	CT/NY	yes	both
Aves	Gruiformes	Phasianidae	Gallus	Gallus gallus	CT/NY	yes	both
Mammalia	Artiodactyla	Bovidae	Bos	Bos taurus	CT/NY	yes	both
Mammalia	Artiodactyla	Giraffidae	Giraffa	Giraffa camelopardalis	CT/NY	yes	both
Mammalia	Primates	Hominidae	Gorilla	Gorilla gorilla	CT/NY	yes	both
Aves	Piciformes	Picidae	Dendrocopos	Dendrocopos major	CT/NY	yes	both
Mammalia	Perissodactyla	Rhinocerotidae	Rhinoceros	Rhinoceros unicornis	CT/NY	yes	both
Reptilia	Testudines	Testudinidae	Testudo	Testudo hermanni	CT/NY	yes	both
Mammalia	Perissodactyla	Equidae	Equus	Equus caballus	CT/NY	yes	both
Mammalia	Carnivora	Canidae	Canis	Canis lupus	CT/NY	yes	both
Mammalia	Diprotodontia	Phascolarctidae	Phascolarctos	Phascolarctos cinereus	CT/NY	yes	both
Mammalia	Carnivora	Felidae	Panthera	Panthera pardus	CT/NY	yes	both
Mammalia	Pilosa	Choloepodidae	Choloepus	Choloepus didactylus	CT/NY	yes	both
Mammalia	Artiodactyla	Suidae	Sus	Sus scrofa	CT/NY	yes	both
Mammalia	Lagomorpha	Leporidae	Oryctolagus	Oryctolagus cuniculus	CT/NY	yes	both
Mammalia	Carnivora	Procyonidae	Procyon	Procyon lotor	CT/NY	yes	both
Aves	Strigiformes	Strigidae	Strix	Strix aluco	CT/NY	yes	both
Aves	Accipitriformes	Accipitridae	Circus	Circus aeruginosus	CT/NY	yes	both
Mammalia	Perissodactyla	Rhinocerotidae	Ceratotherium	Ceratotherium simum	CT/NY	yes	both
Mammalia	Carnivora	Mustelidae	Lutra	Lutra lutra	CT/NY	yes	both
Aves	Anseriformes	Anatidae	Anser	Anser anser	CT/NY	yes	both
Reptilia	Squamata	Colubridae	Natrix	Natrix natrix	CT/NY	yes	both
Aves	Passeriformes	Turdidae	Turdus	Turdus philomelos	CT/NY	yes	CT
Aves	Accipitriformes	Accipitridae	Accipiter	Accipiter nisus	CT/NY	yes	CT
Mammalia	Pholidota	Manidae	Manis	Manis temminckii	CT/NY	yes	CT
Mammalia	Carnivora	Felidae	Panthera	Panthera leo	CT/NY	yes	CT
Mammalia	Afrotheria	Elephantidae	Loxodonta	Loxodonta africana	CT/NY	yes	NY
Aves	Passeriformes	Turdidae	Turdus	Turdus merula	CT/NY	yes	NY
Aves	Falconiformes	Falconidae	Falco	Falco tinnunculus	CT/NY	yes	NY
Aves	Passeriformes	Paridae	Parus	Parus major	CT/NY	yes	NY
Mammalia	Carnivora	Felidae	Felis	Felis catus	CT/NY	yes	NY
Aves	Strigiformes	Strigidae	Asio	Asio otus	CT/NY	yes	NY
Mammalia	Carnivora	Felidae	Lynx	Lynx lynx	CT/NY	yes	NY
Aves	Passeriformes	Corvidae	Corvus	Corvus frugilegus	CT/NY	yes	NY
Aves	Passeriformes	Corvidae	Pica	Pica pica	CT/NY	no	-
Aves	Ciconiiformes	Ciconiidae	Ciconia	Ciconia ciconia	CT/NY	no	-
Actinopterygii	Cypriniformes	Cyprinidae	Abramis	Abramis brama	NY	yes	NY
Mammalia	Artiodactyla	Bovidae	Aepyceros	Aepyceros melampus	NY	yes	NY
Aves	Anseriformes	Anatidae	Anas	Anas platyrhynchos	NY	yes	NY
Aves	Ciconiiformes	Ardeidae	Ardea	Ardea cinerea	NY	yes	NY
Mammalia	Cetacea	Balaenopteridae	Balaenoptera	Balaenoptera borealis	NY	yes	NY
Actinopterygii	Cypriniformes	Cyprinidae	Blicca	Blicca bjoerkna	NY	yes	NY
Mammalia	Artiodactyla	Bovidae	Bos	Bos frontalis	NY	yes	NY
Mammalia	Pilosa	Bradypodidae	Bradypus	Bradypus variegatus	NY	yes	NY
Amphibia	Anura	Bufonidae	Bufo	Bufo bufo	NY	yes	NY
Mammalia	Artiodactyla	Camelidae	Camelus	Camelus bactrianus	NY	yes	NY
Mammalia	Artiodactyla	Bovidae	Capra	Capra hircus	NY	yes	NY
Mammalia	Artiodactyla	Bovidae	Capra	Capra ibex	NY	yes	NY
Mammalia	Artiodactyla	Cervidae	Capreolus	Capreolus capreolus	NY	yes	NY
Actinopterygii	Cypriniformes	Cyprinidae	Carassius	Carassius gibelio	NY	yes	NY
Aves	Passeriformes	Fringillidae	Carduelis	Carduelis chloris	NY	yes	NY
Mammalia	Artiodactyla	Cervidae	Cervus	Cervus elaphus	NY	yes	NY
Mammalia	Artiodactyla	Cervidae	Cervus	Cervus unicolor	NY	yes	NY
Mammalia	Primates	Cercopithecidae	Chlorocebus	Chlorocebus pygerythrus	NY	yes	NY
Mammalia	Artiodactyla	Bovidae	Connochaetes	Connochaetes taurinus	NY	yes	NY
Aves	Passeriformes	Corvidae	Corvus	Corvus corone	NY	yes	NY
Mammalia	Rodentia	Cricetidae	Cricetus	Cricetus cricetus	NY	yes	NY
Reptilia	Crocodilia	Crocodylidae	Crocodylus	Crocodylus moreletii	NY	yes	NY
Reptilia	Crocodilia	Crocodylidae	Crocodylus	Crocodylus niloticus	NY	yes	NY
Aves	Anseriformes	Anatidae	Cygnus	Cygnus olor	NY	yes	NY
Actinopterygii	Cypriniformes	Cyprinidae	Cyprinus	Cyprinus carpio	NY	yes	NY
Mammalia	Artiodactyla	Cervidae	Dama	Dama dama	NY	yes	NY
Aves	Struthioniformes	Dromaiidae	Dromaius	Dromaius novaehollandiae	NY	yes	NY
Mammalia	Rodentia	Gliridae	Eliomys	Eliomys quercinus	NY	yes	NY
Mammalia	Perissodactyla	Equidae	Equus	Equus hemionus	NY	yes	NY
Mammalia	Perissodactyla	Equidae	Equus	Equus quagga	NY	yes	NY
Mammalia	Insectivora	Erinaceidae	Erinaceus	Erinaceus europaeus	NY	yes	NY
Mammalia	Artiodactyla	Bovidae	Gazella	Gazella subgutturosa	NY	yes	NY
Mammalia	Rodentia	Gliridae	Glis	Glis glis	NY	yes	NY
Aves	Falconiformes	Accipitridae	Haliaeetus	Haliaeetus albicilla	NY	yes	NY
Mammalia	Carnivora	Phocidae	Halichoerus	Halichoerus grypus	NY	yes	NY
Mammalia	Rodentia	Heteromyidae	Heteromys	Heteromys desmarestianus	NY	yes	NY
Mammalia	Artiodactyla	Hippopotamidae	Hippopotamus	Hippopotamus amphibius	NY	yes	NY
Mammalia	Cetacea	Delphinidae	Lagenorhynchus	Lagenorhynchus albirostris	NY	yes	NY
Aves	Galliformes	Phasianidae	Lagopus	Lagopus muta	NY	yes	NY
Mammalia	Lagomorpha	Leporidae	Lepus	Lepus europaeus	NY	yes	NY
Mammalia	Lagomorpha	Leporidae	Lepus	Lepus tolai	NY	yes	NY
Actinopterygii	Cypriniformes	Cyprinidae	Leuciscus	Leuciscus cephalus	NY	yes	NY
Actinopterygii	Cypriniformes	Cyprinidae	Leuciscus	Leuciscus idus	NY	yes	NY
Amphibia	Caudata	Salamandridae	Lissotriton	Lissotriton vulgaris	NY	yes	NY
Mammalia	Diprotodontia	Macropodidae	Macropus	Macropus eugenii	NY	yes	NY
Mammalia	Diprotodontia	Macropodidae	Macropus	Macropus fuliginosus	NY	yes	NY
Mammalia	Diprotodontia	Macropodidae	Macropus	Macropus giganteus	NY	yes	NY
Mammalia	Rodentia	Sciuridae	Marmota	Marmota marmota	NY	yes	NY
Mammalia	Carnivora	Mustelidae	Martes	Martes foina	NY	yes	NY
Aves	Galliformes	Phasianidae	Meleagris	Meleagris gallopavo	NY	yes	NY
Mammalia	Carnivora	Mustelidae	Meles	Meles meles	NY	yes	NY
Mammalia	Rodentia	Cricetidae	Myodes	Myodes glareolus	NY	yes	NY
Mammalia	Primates	Hylobatidae	Nomascus	Nomascus gabriellae	NY	yes	NY
Mammalia	Primates	Hylobatidae	Nomascus	Nomascus siki	NY	yes	NY
Mammalia	Carnivora	Canidae	Nyctereutes	Nyctereutes procyonoides	NY	yes	NY
Mammalia	Primates	Lorisidae	Nycticebus	Nycticebus pygmaeus	NY	yes	NY
Mammalia	Artiodactyla	Cervidae	Odocoileus	Odocoileus virginianus	NY	yes	NY
Mammalia	Primates	Galagidae	Otolemur	Otolemur crassicaudatus	NY	yes	NY
Mammalia	Artiodactyla	Bovidae	Ovis	Ovis aries	NY	yes	NY
Mammalia	Primates	Cercopithecidae	Papio	Papio ursinus	NY	yes	NY
Aves	Galliformes	Phasianidae	Phasianus	Phasianus colchicus	NY	yes	NY
Reptilia	Squamata	Lacertidae	Podarcis	Podarcis siculus	NY	yes	NY
Mammalia	Carnivora	Procyonidae	Potos	Potos flavus	NY	yes	NY
Mammalia	Rodentia	Muridae	Psammomys	Psammomys obesus	NY	yes	NY
Mammalia	Primates	Cercopithecidae	Pygathrix	Pygathrix nemaeus	NY	yes	NY
Amphibia	Anura	Ranidae	Rana	Rana dalmatina	NY	yes	NY
Mammalia	Artiodactyla	Bovidae	Rupicapra	Rupicapra rupicapra	NY	yes	NY
Actinopterygii	Cypriniformes	Cyprinidae	Rutilus	Rutilus rutilus	NY	yes	NY
Mammalia	Rodentia	Sciuridae	Spermophilus	Spermophilus citellus	NY	yes	NY
Aves	Strigiformes	Strigidae	Strix	Strix uralensis	NY	yes	NY
Mammalia	Artiodactyla	Bovidae	Syncerus	Syncerus caffer	NY	yes	NY
Mammalia	Monotremata	Tachyglossidae	Tachyglossus	Tachyglossus aculeatus	NY	yes	NY
Mammalia	Pilosa	Myrmecophagidae	Tamandua	Tamandua mexicana	NY	yes	NY
Mammalia	Primates	Cercopithecidae	Trachypithecus	Trachypithecus hatinhensis	NY	yes	NY
Mammalia	Diprotodontia	Phalangeridae	Trichosurus	Trichosurus vulpecula	NY	yes	NY
Mammalia	Scandentia	Tupaiidae	Tupaia	Tupaia belangeri	NY	yes	NY
Reptilia	Squamata	Viperidae	Vipera	Vipera ursinii	NY	yes	NY
Mammalia	Carnivora	Canidae	Vulpes	Vulpes vulpes	NY	yes	NY
Reptilia	Squamata	Colubridae	Zamenis	Zamenis longissimus	NY	yes	NY
Mammalia	Rodentia	Muridae	Apodemus	Apodemus flavicollis	NY	no	-
Mammalia	Rodentia	Muridae	Apodemus	Apodemus sylvaticus	NY	no	-
Actinopterygii	Cypriniformes	Cyprinidae	Aspius	Aspius aspius	NY	no	-
Aves	Anseriformes	Anatidae	Branta	Branta leucopsis	NY	no	-
Amphibia	Anura	Bufonidae	Bufo	Bufo viridis	NY	no	-
Mammalia	Carnivora	Canidae	Canis	Canis aureus	NY	no	-
Mammalia	Rodentia	Castoridae	Castor	Castor fiber	NY	no	-
Mammalia	Pilosa	Megalonychidae	Choloepus	Choloepus hoffmanni	NY	no	-
Actinopterygii	Cypriniformes	Cyprinidae	Chondrostoma	Chondrostoma nasus	NY	no	-
Aves	Cuculiformes	Cuculidae	Chrysococcyx	Chrysococcyx basalis	NY	no	-
Aves	Passeriformes	Corvidae	Corvus	Corvus cornix	NY	no	-
Mammalia	Didelphimorphia	Didelphidae	Didelphis	Didelphis marsupialis	NY	no	-
Aves	Psittaciformes	Cacatuidae	Eolophus	Eolophus roseicapilla	NY	no	-
Actinopterygii	Esociformes	Esocidae	Esox	Esox lucius	NY	no	-
Mammalia	Artiodactyla	Bovidae	Gazella	Gazella bennettii	NY	no	-
Reptilia	Squamata	Gekkonidae	Hemidactylus	Hemidactylus frenatus	NY	no	-
Mammalia	Primates	Hominidae	Homo	Homo sapiens	NY	no	-
Reptilia	Squamata	Lacertidae	Lacerta	Lacerta agilis	NY	no	-
Aves	Galliformes	Phasianidae	Lyrurus	Lyrurus tetrix	NY	no	-
Mammalia	Carnivora	Mustelidae	Martes	Martes martes	NY	no	-
Mammalia	Cetacea	Ziphiidae	Mesoplodon	Mesoplodon bidens	NY	no	-
Mammalia	Rodentia	Muridae	Mus	Mus musculus	NY	no	-
Mammalia	Carnivora	Mustelidae	Mustela	Mustela eversmanii	NY	no	-
Mammalia	Carnivora	Mustelidae	Mustela	Mustela nivalis	NY	no	-
Mammalia	Carnivora	Mustelidae	Mustela	Mustela putorius	NY	no	-
Aves	Sphenisciformes	Spheniscidae	NA	NA	NY	no	-
Mammalia	Chiroptera	Vespertilionidae	Nyctalus	Nyctalus noctula	NY	no	-
Actinopterygii	Salmoniformes	Salmonidae	Oncorhynchus	Oncorhynchus mykiss	NY	no	-
Aves	Pelecaniformes	Phalacrocoracidae	Phalacrocorax	Phalacrocorax carbo	NY	no	-
Mammalia	Didelphimorphia	Didelphidae	Philander	Philander opossum	NY	no	-
Mammalia	Cetacea	Phocoenidae	Phocoena	Phocoena phocoena	NY	no	-
Mammalia	Rodentia	Cricetidae	Phodopus	Phodopus sungorus	NY	no	-
Mammalia	Chiroptera	Vespertilionidae	Pipistrellus	Pipistrellus pipistrellus	NY	no	-
Mammalia	Rodentia	Echimyidae	Proechimys	Proechimys semispinosus	NY	no	-
Amphibia	Anura	Ranidae	Rana	Rana temporaria	NY	no	-
Mammalia	Rodentia	Cricetidae	Reithrodontomys	Reithrodontomys fluvesces	NY	no	-
Mammalia	Rodentia	Cricetidae	Rheomys	Rheomys raptor	NY	no	-
Actinopterygii	Salmoniformes	Salmonidae	Salvelinus	Salvelinus fontinalis	NY	no	-
Actinopterygii	Cypriniformes	Cyprinidae	Scardinius	Scardinius erythrophthalmus	NY	no	-
Mammalia	Rodentia	Sciuridae	Sciurus	Sciurus vulgaris	NY	no	-
Mammalia	Primates	Cercopithecidae	Trachypithecus	Trachypithecus delacouri	NY	no	-
Aves	Charadriiformes	Scolopacidae	Tringa	Tringa glareola	NY	no	-
Mammalia	Carnivora	Ursidae	Ursus	Ursus arctos	NY	no	-
