# Supplementary material for: Factors shaping the abundance and diversity of the gut archaeome across the animal kingdom
Source: Nat Commun. 2022 Jun 10;13:3358. doi: 10.1038/s41467-022-31038-4 (PMC9187648; doi:10.1038/s41467-022-31038-4)
Supplement: Supplementary file 7 — Supplementary data 4 [file 41467_2022_31038_MOESM7_ESM.xlsx]

## Sheet: Fig_5a_b
group1	group2	padj	p_significance	Figure
Invertebrates	Amphibia	1.30e-02	*	5a
Invertebrates	Aves	3.00e-02	*	5a
Invertebrates	Reptilia	6.54e-07	****	5a
Invertebrates	Mammalia	2.56e-08	****	5a
Actinopterygii	Reptilia	1.30e-02	*	5a
Actinopterygii	Mammalia	1.00e-02	*	5a
Amphibia	Mammalia	1.30e-02	*	5a
Aves	Reptilia	9.41e-04	***	5a
Aves	Mammalia	2.62e-06	****	5a

## Sheet: Fig_5b
group1	group2	padj	p_significance
Invertebrates	Reptilia	1.62e-05	****
Invertebrates	Mammalia	2.00e-03	**
Actinopterygii	Reptilia	3.68e-04	***
Actinopterygii	Mammalia	8.00e-03	**
Amphibia	Reptilia	1.20e-02	*
Aves	Reptilia	4.94e-05	****
Aves	Mammalia	3.54e-04	***

## Sheet: Fig_6a
group1	group2	p.adj	p.adj.signif
PlantFruit	Omnivorous	2.00e-02	*
PlantFruit	Invertebrate	9.00e-03	**
PlantFruit	Carnivorous	1.46e-04	***
Herbivorous	Omnivorous	1.60e-02	*
Herbivorous	Invertebrate	4.45e-04	***
Herbivorous	Carnivorous	4.53e-08	****
Omnivorous	Carnivorous	1.80e-02	*
Invertebrate	Carnivorous	2.00e-02	*

## Sheet: Fig_S10a
group1	group2	p.adj	p.adj.signif
Cetartiodactyla	Carnivora	7.69e-07	****
Cetartiodactyla	Cingulata	4.88e-04	***
Cetartiodactyla	Pholidota	1.70e-02	*
Cetartiodactyla	Pilosa	1.70e-02	*
Carnivora	Diprotodontia	7.00e-03	**
Carnivora	Perissodactyla	7.69e-07	****
Carnivora	Primates	1.06e-06	****
Carnivora	Rodentia	6.00e-03	**
Cingulata	Diprotodontia	2.80e-02	*
Cingulata	Perissodactyla	3.39e-04	***
Cingulata	Primates	2.10e-02	*
Cingulata	Rodentia	2.80e-02	*
Perissodactyla	Pholidota	1.50e-02	*
Perissodactyla	Pilosa	6.00e-03	**
Pholidota	Primates	3.30e-02	*

## Sheet: Fig_S10b
group1	group2	p.adj	p.adj.signif
Cetartiodactyla	Cingulata	1.50e-02	*
Cingulata	Perissodactyla	9.00e-03	**
Cingulata	Primates	1.80e-02	*

## Sheet: Fig_S11a
group1	group2	p.adj	p.adj.signif
Invertebrates	Actinopterygii	7.00e-03	**
Invertebrates	Amphibia	4.30e-02	*
Invertebrates	Aves	1.39e-05	****
Invertebrates	Reptilia	3.48e-04	***
Invertebrates	Mammalia	1.80e-02	*
Actinopterygii	Mammalia	4.30e-02	*
Aves	Mammalia	4.84e-06	****
Reptilia	Mammalia	7.00e-03	**

## Sheet: Fig_S11b
group1	group2	p.adj	p.adj.signif
PlantFruit	VertFishScav	0.019000	*
Herbivorous	Fruit	0.024000	*
Herbivorous	Omnivorous	0.000196	***
Herbivorous	Carnivorous	0.000625	***
Herbivorous	VertFishScav	0.000510	***
Fruit	VertFishScav	0.017000	*
Omnivorous	VertFishScav	0.043000	*
Invertebrate	VertFishScav	0.017000	*

## Sheet: Fig_S12a
group1	group2	p.adj	p.adj.signif
Carnivorous	Herbivorous	0.0045	**
Carnivorous	Omnivorous	0.011	*

## Sheet: Fig_S14a
group1	group2	p.adj	p.adj.signif
PlantFruit	Invertebrate	0.0064	**
Plantfruit	Carnivorous	0.0048	**
Herbivorous	Invertebrate	1.0e-09	****
Herbivorous	Carnivorous	9.4e-07	****
Omnivorous	Invertebrate	0.0059	**
Omnivorous	Carnivorous	0.0044	**

## Sheet: Fig_S14c
group1	group2	p.adj	p.adj.signif
PlantFruit	Omnivorous	0.0084	**
PlantFruit	Carnivorous	0.0017	**
Herbivorous	Carnivorous	0.00029	***
